# Supplementary material for: Comprehensive Analysis of Sorghum CNGC Genes Reveals Their Potential Roles in Abiotic Stress Responses
Source: Genes (Basel). 2025 Nov 25;16(12):1405. doi: 10.3390/genes16121405 (PMC12732766; doi:10.3390/genes16121405)
Supplement: Supplementary file 1 [file genes-16-01405-s001.zip]

Archive with 4 entries (4 files):
- Table S1 RT-qPCR primer information.xlsx
- Table S2 Predicted secondary structure of SbCNGC protein.xlsx
- Table S3 Ka and ks Analysis.xlsx
- Table S4 Analysis of SbCNGC promoter homeopathic elements.xlsx
