# Supplementary material for: Comprehensive Analysis of Sorghum CNGC Genes Reveals Their Potential Roles in Abiotic Stress Responses
Source: Genes (Basel). 2025 Nov 25;16(12):1405. doi: 10.3390/genes16121405 (PMC12732766; doi:10.3390/genes16121405)
Supplement: Supplementary file 1 [file genes-16-01405-s001.zip › Table S1 RT-qPCR primer information.xlsx]

## Sheet: Table 1 RT-qPCR primer informat
Table S1 RT-qPCR primer information
Primer Information	Primer sequence (5'-3')
XM_021449564.1-F	GCTGATCCCAAGAACACCGA
XM_021449564.1-R	AACGGCGTGTTCCCAAATTG
XM_002436576.2-F	CAACTCGAGGTGTGGACGAA
XM_002436576.2-R	CCTACGAACGAGATCCAGGC
XM_002447160.2-F	ACTGGCGAGCTTGTGATTGA
XM_002447160.2-R	TAGTCAGTACGTCTGGGCCA
XM_002454637.2-F	TATGTTCGGGCCTGCATTGT
XM_002454637.2-R	GACAAGACCAAGTACCGCCA
XM_021458611.1-F	ACGAGCTCAGCAACATCACA
XM_021458611.1-R	GCTCAGGTTCTTGAGTCCCC
XM_021459169.1-F	AATTCAGGAGGCTCCACAGC
XM_021459169.1-R	TGCCAAGCTGCCTGTATGAA
XM_002453555.2-F	GTTGCAAAATGAGGGGGCAG
XM_002453555.2-R	TCCGAACATGTCTCCCTCCT
XM_002458189.2-F	TGAACCATGAAGACGCCGAA
XM_002458189.2-R	AAGGCCTTTCGAGAGCAGAC
XM_002460609.2-F	GATGCTATCTGTGAGCGGCT
XM_002460609.2-R	CAGGGCGCAGGATGATAGAG
XM_002466378.2-F	ATGGACGACCTGATCCTGGA
XM_002466378.2-R	CCCTGCAGGATGAACACCAT
EIF4α-F	CAACTTTGTCACCCGCGATGA
EIF4α-R	TCCAGAAACCTTAGCAGCCCA
