# Supplementary material for: Comprehensive Analysis of Sorghum CNGC Genes Reveals Their Potential Roles in Abiotic Stress Responses
Source: Genes (Basel). 2025 Nov 25;16(12):1405. doi: 10.3390/genes16121405 (PMC12732766; doi:10.3390/genes16121405)
Supplement: Supplementary file 1 [file genes-16-01405-s001.zip › Table S2 Predicted secondary structure of SbCNGC protein.xlsx]

## Sheet: Sheet1
	Table S2 Predicted secondary structure of SbCNGC protein
	Name	Alpha helix	Extended strand	Beta turn	Random coil
	SbCNGC1	0.5364	0.1015	0.0302	0.332
	SbCNGC2	0.5458	0.0748	0.024	0.3554
	SbCNGC3	0.4799	0.1055	0.0511	0.3634
	SbCNGC4	0.5512	0.0884	0.0182	0.3422
	SbCNGC5	0.5559	0.096	0.052	0.296
	SbCNGC6	0.5447	0.1036	0.0267	0.325
	SbCNGC7	0.5623	0.1245	0.0321	0.2811
	SbCNGC8	0.5539	0.096	0.0177	0.3323
	SbCNGC9	0.4842	0.118	0.0316	0.3663
	SbCNGC10	0.6075	0.0919	0.0234	0.2773
	SbCNGC11	0.5568	0.0795	0.0256	0.3381
	SbCNGC12	0.6057	0.1082	0.0366	0.2496
	SbCNGC13	0.5524	0.0803	0.0215	0.3458
	SbCNGC14	0.5592	0.0685	0.0228	0.3495
	SbCNGC15	0.5368	0.0874	0.0208	0.3551
	SbCNGC16	0.522	0.0961	0.02	0.3618
	SbCNGC17	0.4952	0.1026	0.0537	0.3484
	SbCNGC18	0.4988	0.1116	0.057	0.3325
	SbCNGC19	0.491	0.1195	0.0538	0.3357
	SbCNGC20	0.538	0.093	0.0183	0.3507
	SbCNGC21	0.5647	0.0838	0.0206	0.3309
	SbCNGC22	0.5386	0.1066	0.055	0.2998
	SbCNGC23	0.5731	0.0897	0.026	0.3111
