# Supplementary material for: Comprehensive Analysis of Sorghum CNGC Genes Reveals Their Potential Roles in Abiotic Stress Responses
Source: Genes (Basel). 2025 Nov 25;16(12):1405. doi: 10.3390/genes16121405 (PMC12732766; doi:10.3390/genes16121405)
Supplement: Supplementary file 1 [file genes-16-01405-s001.zip › Table S3 Ka and ks Analysis.xlsx]

## Sheet: Sb-Sb
Seq_1	Seq_2	Ka	Ks	Ka_Ks	EffectiveLen	AverageS-sites	AverageN-sites	cN	cS	pN	pS	Note
rna-XM_002466707.2	rna-XM_002442510.2	0.23405902815603397	0.4251898802057147	0.5504811827666075	2070	524.8333333333318	1545.1666666666683	310.66666666666663	170.33333333333331	0.20105705964836562	0.3245474753890133
rna-XM_002458555.2	rna-XM_021447943.1	0.12500642774022705	0.5161530125718222	0.24218870120966798	1944	504.49999999999807	1439.5000000000018	165.75	188.25	0.11514414727335866	0.3731417244796843
rna-XM_002453582.2	rna-XM_021449645.1	0.20677198207713704	1.1674811523351556	0.1771094819505727	1863	438.58333333333223	1424.4166666666679	257.41666666666663	259.58333333333337	0.18071725267653407	0.5918677560326826
rna-XM_002454637.2	rna-XM_002436576.2	0.17547271269446463	1.0350908568879424	0.16952397127922952	2010	475.49999999999847	1534.5000000000014	240.0833333333333	266.9166666666667	0.15645704355381757	0.5613389414651263

## Sheet: Sb-Zm
Seq_1	Seq_2	Ka	Ks	Ka_Ks	EffectiveLen	AverageS-sites	AverageN-sites	cN	cS	pN	pS	Note
rna-XM_002466378.2	rna-NM_001357632.1	0.029503254793284514	0.16938697056773055	0.17417664826520665	2172	547.4166666666652	1624.5833333333348	47	83	0.028930494998717592	0.15162125133201443
rna-XM_002466378.2	rna-NM_001360543.1	0.013347481089170426	0.13925986939781826	0.09584585384782457	2172	546.8333333333319	1625.1666666666679	21.5	69.5	0.01322941236796225	0.1270953977445904
rna-XM_002466707.2	rna-XM_008675875.3	0.23378165750797558	0.40487659161725986	0.5774146057052746	2067	525.2499999999984	1541.7500000000014	309.66666666666663	164.33333333333331	0.20085400789146513	0.3128668887831201
rna-XM_002466707.2	rna-XM_008646422.3	0.015311536567694718	0.1385573182454355	0.11050687730959406	2121	537.4999999999986	1583.5000000000014	24	68	0.01515629933691189	0.12651162790697706
rna-XM_021453318.1	rna-XM_008655416.3	0.06432792149305565	0.1585455077570774	0.4057379007648615	2688	692.7500000000008	1995.249999999999	123	99	0.0616464102242827	0.1429086972212196
rna-XM_002460609.2	rna-NM_001159066.2	0.021576461024407884	0.2407703497023122	0.0896142778838215	2136	490.4166666666649	1645.583333333335	35	101	0.021269053527118022	0.20594732370433377
rna-XM_002458189.2	rna-XM_008677057.4	0.025782900299092915	0.12692404267450866	0.20313645670121044	2646	633.75	2012.25	51	74	0.0253447633246366	0.11676528599605522
rna-XM_002458189.2	rna-NM_001112010.1	0.038659305206154876	0.1930372863664672	0.20026859024925894	2655	633.5833333333333	2021.4166666666667	76.16666666666666	107.83333333333334	0.037679844993197834	0.17019597527291863
rna-XM_021456300.1	rna-XM_008658587.3	0.09039945961639562	0.22595797174900106	0.40007200859818864	1881	462.1666666666654	1418.8333333333346	120.83333333333333	90.16666666666666	0.08516386702689996	0.19509556437071815
rna-XM_002456331.2	rna-XM_008658995.3	0.03609719208406672	0.19400055193962423	0.18606747106214772	1572	380.249999999999	1191.750000000001	42	65	0.035242290748898654	0.1709401709401714
rna-XM_002458555.2	rna-NM_001147976.1	0.11786701586721551	0.5106818422127535	0.23080322448220378	1947	507.58333333333144	1439.4166666666686	157	188	0.10907196202165215	0.3703825316040073
rna-XM_002458555.2	rna-XM_035961494.1	0.03077899182842851	0.08551275782356704	0.3599345011411375	1956	513.499999999998	1442.500000000002	43.5	41.5	0.03015597920277292	0.08081791626095455
rna-XM_002453555.2	rna-NM_001111691.1	0.3234663499253877	2.2310014578919324	0.14498706344684786	1965	451.4999999999982	1513.5000000000018	397.66666666666674	321.33333333333326	0.26274639356898993	0.7117017349575516
rna-XM_002453555.2	rna-NM_001111770.3	0.04503419868339479	0.22935297351675843	0.19635323664161788	2175	493.4166666666645	1681.5833333333353	73.5	97.5	0.043708806184647356	0.1976017564600583
rna-XM_002453555.2	rna-XM_008647352.4	0.026425192449968597	0.11618439009869792	0.22744184849204407	2187	492.4166666666645	1694.5833333333355	44	53	0.025965084829112334	0.10763242511423299
rna-XM_002453582.2	rna-XM_008679140.4	0.1450201762629397	0.8385282214916535	0.1729460888089897	1911	450.49999999999864	1460.5000000000014	192.58333333333331	227.41666666666669	0.1318612347369621	0.5048094709581962
rna-XM_002453582.2	rna-XM_020539431.3	0.20624441422723705	1.1075465370378998	0.18621737988439888	1911	447.833333333332	1463.1666666666679	263.8333333333333	259.1666666666667	0.18031666476819666	0.5787123185708987
rna-XM_002454023.2	rna-NM_001322001.1	0.07143932522790795	0.11382327619729285	0.6276337109123472	1758	459.2499999999989	1298.7500000000011	88.5	48.5	0.06814244465832525	0.10560696788241723
rna-XM_021458611.1	rna-XM_020538611.2	0.04196199990948022	0.13842024553432697	0.303149295448071	2058	514.2499999999984	1543.7500000000016	63	65	0.04080971659919024	0.12639766650461876
rna-XM_002454637.2	rna-NM_001177272.1	0.01372711086870039	0.2205275643660083	0.06224668969688336	927	216.33333333333383	710.6666666666662	9.666666666666666	41.333333333333336	0.013602251407129465	0.19106317411402116
rna-XM_002454637.2	rna-XM_020544051.3	0.1873210119138761	1.3188046505657933	0.14203848298041083	2049	486.4999999999984	1562.5000000000016	259	302	0.16575999999999982	0.6207605344296012
rna-XM_002442510.2	rna-XM_008675875.3	0.010970588960941356	0.14819961522845013	0.07402575873108821	2232	563.9166666666658	1668.0833333333344	18.166666666666664	75.83333333333333	0.010890742868561714	0.13447613418058244
rna-XM_002442510.2	rna-XM_008646422.3	0.22861963477649777	0.43469163582062553	0.5259352054126873	2061	518.3333333333317	1542.6666666666683	303.99999999999994	170.99999999999997	0.1970613656006912	0.329903536977493
rna-XM_002441096.2	rna-NM_001154324.3	0.04673505382374411	0.17939112609713	0.26052043286934806	2511	614.7499999999997	1896.2500000000002	85.91666666666666	98.08333333333334	0.045308723357503834	0.15954995255523935
rna-XM_002441096.2	rna-XM_020542325.3	0.03711791568214797	0.16921287341794986	0.21935633461213097	2514	615.5833333333331	1898.416666666667	68.75	93.25	0.03621438918396909	0.15148233382970086
rna-XM_021447943.1	rna-NM_001147976.1	0.03437807432860195	0.14636154853495226	0.2348846037276806	1992	513.9166666666649	1478.083333333335	49.66666666666667	68.33333333333334	0.03360207475897837	0.1329657856332095
rna-XM_021447943.1	rna-XM_035961494.1	0.15713862072087018	0.5334589118943311	0.29456555550429453	1965	510.16666666666487	1454.833333333335	206.25	194.75	0.1417688165883834	0.3817379941195701
rna-XM_002436576.2	rna-XM_020544051.3	0.0320834514403062	0.2796241215692858	0.11473778177737252	2040	479.83333333333195	1560.1666666666679	49	112	0.03140690097211834	0.2334143799930538
rna-XM_021449564.1	rna-XM_020539471.2	0.06715540402457842	0.3787698556481437	0.17729870269022172	2349	579.4999999999989	1769.5000000000014	113.66666666666666	172.33333333333334	0.06423660167655641	0.29738280126545935
rna-XM_021449564.1	rna-XM_008660829.4	0.024250257768376523	0.17670772496216458	0.13723371614664168	2532	618.2499999999999	1913.75	45.666666666666664	97.33333333333333	0.02386239930328761	0.1574336163903491
rna-XM_021449645.1	rna-XM_008679140.4	0.16445291942444318	1.029404239538561	0.15975543242192258	2049	481.33333333333167	1567.6666666666683	231.5	269.49999999999994	0.14767169891558565	0.5599030470914146
rna-XM_021449645.1	rna-XM_020539431.3	0.033742436610866844	0.21619405535999114	0.1560747660460937	2073	481.83333333333167	1591.1666666666683	52.5	90.5	0.032994658007751095	0.18782428225527564

## Sheet: Sb-Si
Seq_1	Seq_2	Ka	Ks	Ka_Ks	EffectiveLen	AverageS-sites	AverageN-sites	cN	cS	pN	pS	Note
rna-XM_002466378.2	rna-XM_004981646.4	0.03161987472049909	0.2521703764602118	0.12539091690450077	2175	543.9999999999986	1631.0000000000014	50.5	116.5	0.030962599632127503	0.21415441176470643
rna-XM_002466707.2	rna-XM_004964141.4	0.23889241430310615	0.5461931588433636	0.4373771630699156	2070	520.9166666666652	1549.0833333333348	316.91666666666663	202.08333333333334	0.2045833557480228	0.3879379299312122
rna-XM_021453318.1	rna-XM_004958917.1	0.10616074471705741	0.3405559895641006	0.31172772751094274	2688	692.0000000000007	1995.9999999999993	197.58333333333331	189.41666666666666	0.09898964595858385	0.2737235067437377
rna-XM_002460609.2	rna-XM_004957564.3	0.043332219022611994	0.22097824977643893	0.19609268815573788	2133	490.24999999999824	1642.7500000000018	69.16666666666666	93.83333333333334	0.04210419520113625	0.19139894611592795
rna-XM_002458189.2	rna-XM_004969254.3	0.05917508249868135	0.3092562171801525	0.19134646035009154	2649	632.3333333333334	2016.6666666666665	114.75	160.25	0.05690082644628099	0.2534264628360569
rna-XM_021456300.1	rna-XM_022826719.1	0.11932622095072415	0.2822661171746501	0.42274369359355984	1866	465.49999999999864	1400.5000000000014	154.5	109.5	0.1103177436629774	0.23523093447905546
rna-XM_002456331.2	rna-XM_004969946.2	0.037991289755596916	0.2862138526044354	0.13273742486567602	1515	367.7499999999991	1147.250000000001	42.5	87.5	0.03704510786663758	0.23793337865397748
rna-XM_002458555.2	rna-XM_004961537.2	0.14488261814951417	0.5300060950302963	0.2733602868118571	1971	516.8333333333317	1454.1666666666683	191.58333333333334	196.41666666666666	0.13174785100286518	0.3800386971944546
rna-XM_002458555.2	rna-XM_022826528.1	0.06163445526664979	0.232353203662031	0.26526191287768985	1962	518.4166666666649	1443.5833333333348	85.41666666666666	103.58333333333333	0.05916988974196149	0.19980710496704776
rna-XM_002453555.2	rna-XM_004951270.4	0.05357507274659128	0.21504604599309082	0.24913302869243448	2187	494.7499999999977	1692.2500000000023	87.5	92.5	0.05170630816959662	0.18696311268317417
rna-XM_002453555.2	rna-XM_022826932.1	0.21843137624801456	1.6164295503473527	0.13513201129061028	1374	326.5	1047.5	198.50000000000003	216.49999999999997	0.1894988066825776	0.6630934150076568
rna-XM_002453582.2	rna-XM_004951234.2	0.14686844059945164	0.7669220618149823	0.19150373670549486	1911	447.16666666666544	1463.8333333333346	195.25	214.75	0.13338267106911067	0.4802459932910934
rna-XM_002453582.2	rna-XM_022825831.1	0.20158470398394676	1.0154947195575197	0.19850886479427785	1905	445.9166666666655	1459.0833333333344	257.91666666666663	248.08333333333334	0.1767662345079672	0.5563446084843969
rna-XM_002454023.2	rna-XM_004954973.1	0.12950950415142082	0.25356261481538117	0.5107594597323294	1725	455.4999999999988	1269.5000000000011	151	98	0.11894446632532482	0.2151481888035132
rna-XM_021458611.1	rna-XM_022824392.1	0.04547183745943841	0.22116425743091042	0.20560210762647022	2061	515.9999999999986	1545.0000000000014	68.16666666666667	98.83333333333333	0.04412081984897515	0.1915374677002589
rna-XM_002454637.2	rna-XM_004954122.4	0.05560802428072057	0.366949437286978	0.15154138044700566	2097	497.08333333333167	1599.9166666666683	85.75	144.25	0.0535965414865357	0.2901927912824821
rna-XM_002454637.2	rna-XM_004964577.3	0.18042073039809436	0.9220465479294471	0.19567421059516807	2013	475.83333333333184	1537.1666666666683	246.49999999999997	252.50000000000003	0.1603599696411144	0.5306479859894938
rna-XM_002442510.2	rna-XM_004964141.4	0.056161640079058044	0.3815401659878312	0.14719718940639465	2241	562.3333333333321	1678.6666666666679	90.83333333333333	168.16666666666666	0.05411040508339948	0.2990515708358038
rna-XM_002441096.2	rna-XM_004961932.4	0.0582657121336083	0.25405743330771663	0.22934070999228096	2508	617.1666666666663	1890.8333333333337	106	133	0.056059938298810036	0.21550094517958426
rna-XM_021447943.1	rna-XM_004961537.2	0.0932130070629075	0.2527853358566293	0.36874372774445485	2091	541.3333333333317	1549.6666666666683	135.83333333333331	116.16666666666666	0.08765325876532577	0.21459359605911393
rna-XM_021447943.1	rna-XM_022826528.1	0.14292535288552927	0.4800503068488805	0.29772994797922725	1977	515.6666666666649	1461.3333333333353	190.16666666666666	182.83333333333334	0.1301322992700728	0.3545572074983852
rna-XM_002436576.2	rna-XM_004954122.4	0.1726147576696817	0.9935523510903497	0.17373493956332534	2019	475.99999999999847	1543.0000000000014	237.91666666666663	262.08333333333337	0.15419096997191603	0.5505952380952399
rna-XM_002436576.2	rna-XM_004964577.3	0.05805152956978438	0.27585187260689026	0.2104445731006952	2034	476.5833333333319	1557.416666666668	87	110	0.05586173685055375	0.2308095820947725
rna-XM_021449564.1	rna-XM_004965083.2	0.043642198269066707	0.2304074635053282	0.18941312753116382	2553	626.7500000000002	1926.25	81.66666666666667	124.33333333333333	0.04239671209171534	0.19837787528254214
rna-XM_021449645.1	rna-XM_004951234.2	0.16067564363896203	0.9142667719522477	0.17574262629699305	2058	480.4166666666651	1577.5833333333348	228.16666666666666	253.83333333333331	0.1446305002377052	0.5283607979184752

## Sheet: Sb-Os
Seq_1	Seq_2	Ka	Ks	Ka_Ks	EffectiveLen	AverageS-sites	AverageN-sites	cN	cS	pN	pS	Note
rna-XM_002466378.2	rna-XM_015777686.3	0.06969315633925693	0.45979254403143077	0.15157522070321525	2151	536.9999999999985	1614.0000000000016	107.41666666666666	184.58333333333331	0.06655307724080951	0.3437306021104913
rna-XM_002466707.2	rna-XM_066308682.1	0.12265796116280767	0.4222459257887905	0.2904893894089621	2091	531.1666666666653	1559.8333333333348	176.49999999999997	171.5	0.11315311464900084	0.32287417634138776
rna-XM_021453318.1	rna-XM_026026697.2	0.224430450964329	0.574204373237467	0.3908546528459022	2646	674.4166666666667	1971.583333333333	382.41666666666674	270.58333333333337	0.19396424193752912	0.40121092301989375
rna-XM_002460609.2	rna-XM_015756682.3	0.08943639604383329	0.71300786838511	0.12543535633961178	2115	486.08333333333144	1628.9166666666686	137.33333333333334	223.66666666666666	0.0843096127282958	0.4601405794616853
rna-XM_002458189.2	rna-NM_001401639.1	0.10146488889381237	0.7868552899527078	0.12894987196427274	2646	634.2500000000002	2011.75	190.91666666666669	309.0833333333333	0.09490079118512076	0.4873209827880697
rna-XM_021456300.1	rna-XM_066308103.1	0.2746232100562182	0.5912652940249813	0.4644669877150192	1749	428.83333333333223	1320.1666666666679	303.58333333333337	175.41666666666669	0.22995833859361173	0.40905557714729995
rna-XM_002456331.2	rna-XM_015777457.3	0.08584991681738195	0.5199179780481322	0.16512203932566122	1500	361.74999999999926	1138.2500000000007	92.33333333333334	135.66666666666666	0.08111867633062446	0.37502879520847804
rna-XM_002458555.2	rna-XM_015780609.3	0.12067972960593505	0.3220652357322394	0.3747058552642624	1980	513.9999999999983	1466.0000000000016	163.41666666666669	134.58333333333334	0.11147112323783527	0.26183527885862606
rna-XM_002458555.2	rna-XM_015782309.3	0.1647799747801013	0.42572517316986785	0.3870571560360908	2004	517.4166666666649	1486.583333333335	219.91666666666666	168.08333333333331	0.1479343012500699	0.3248510227089719
rna-XM_002453555.2	rna-NM_001397732.1	0.2827026980844313	2.004026421316156	0.1410673507481826	1803	413.58333333333206	1389.4166666666679	327.25	288.75	0.23553049841060378	0.6981664315937962
rna-XM_002453555.2	rna-NM_001409916.1	0.1311608181028062	0.6598282456012725	0.198780241641952	2154	489.16666666666447	1664.8333333333355	200.33333333333331	214.66666666666666	0.1203323656021622	0.4388415672913137
rna-XM_002453582.2	rna-XM_015769994.3	0.12858152228911332	0.7848482557600303	0.1638297866440408	1911	448.33333333333206	1462.6666666666679	172.83333333333334	218.16666666666666	0.11816317228805825	0.48661710037174855
rna-XM_002453582.2	rna-XM_015787602.3	0.202427617631116	1.0192775162383365	0.19859911987284784	1902	446.33333333333206	1455.6666666666679	258.25	248.75	0.17741012136478115	0.557318894697537
rna-XM_021458611.1	rna-XM_015768500.3	0.08762491966896423	0.346066041740294	0.2532028835545862	2040	505.33333333333167	1534.6666666666683	126.91666666666667	140.08333333333331	0.08269982623805378	0.2772097625329824
rna-XM_002454637.2	rna-XM_015771802.3	0.10831605266478672	0.6403613962988056	0.16914831732649332	2043	478.91666666666515	1564.0833333333348	157.74999999999997	206.25000000000003	0.10085779743193553	0.4306594745084406
rna-XM_002454637.2	rna-XM_015787927.3	0.1779309827911229	1.1139558935440337	0.15972892986367548	2028	480.7499999999985	1547.2500000000014	245.08333333333334	278.9166666666667	0.1583993106048364	0.580169873461607
rna-XM_002454637.2	rna-NM_001422519.1	0.38933559706108073	2.9692171191378884	0.131123990412033	1947	448.33333333333195	1498.6666666666679	455.1666666666668	329.8333333333333	0.3037144128113877	0.7356877323420097
rna-XM_002442510.2	rna-XM_066308682.1	0.2529849192125726	0.4509772085211494	0.5609705200893947	2091	531.3333333333319	1559.6666666666679	334.9166666666667	180.08333333333334	0.21473605471254525	0.33892722710163203
rna-XM_002441096.2	rna-NM_001420419.1	0.12063685679739966	0.46825168757417457	0.2576325083255357	2502	612.9999999999997	1889.0000000000005	210.49999999999997	213.50000000000003	0.11143462149285333	0.3482871125611748
rna-XM_021447943.1	rna-XM_015780609.3	0.139598963870312	0.49375918374965255	0.2827268200060294	1974	505.9166666666647	1468.0833333333353	187	183	0.1273769654311175	0.36171965079888135
rna-XM_021447943.1	rna-XM_015782309.3	0.15035492031500544	0.4403625197491159	0.3414344172629994	2055	523.4166666666649	1531.583333333335	208.66666666666669	174.33333333333331	0.1362424506229935	0.3330679828052869
rna-XM_002436576.2	rna-XM_015771802.3	0.14589694365009187	1.0500804184623138	0.13893882895534437	2037	473.833333333332	1563.1666666666679	207.24999999999997	267.75	0.13258343106941026	0.5650721069293017
rna-XM_002436576.2	rna-XM_015787927.3	0.1108637544417283	0.7080852008858814	0.1565683823119411	2037	478.833333333332	1558.1666666666679	160.58333333333331	219.41666666666669	0.10305915071130593	0.4582318134354347
rna-XM_021449564.1	rna-NM_001421519.1	0.07782789100624492	0.6577449704208197	0.11832533049466161	2529	612.6666666666665	1916.3333333333335	141.66666666666666	268.3333333333333	0.07392590015654896	0.4379760609357999
rna-XM_021449645.1	rna-XM_015769994.3	0.15579251131533553	0.9668126319058337	0.16114033492531935	2058	480.4999999999984	1577.5000000000018	221.91666666666669	261.0833333333333	0.14067617538298982	0.5433576135969493
rna-XM_021449645.1	rna-XM_015787602.3	0.10159222242037827	0.5835055388461788	0.17410669763523798	2037	474.91666666666504	1562.0833333333348	148.41666666666666	192.58333333333331	0.09501200320085346	0.4055097385506243

## Sheet: Sb-Hv
Seq_1	Seq_2	Ka	Ks	Ka_Ks	EffectiveLen	AverageS-sites	AverageN-sites	cN	cS	pN	pS	Note
HORVU.MOREX.r3.5HG0511820.1	rna-XM_002466378.2	0.08243755079984577	0.5079559753579184	0.16229270802801016	2157	545.1666666666649	1611.833333333335	125.83333333333333	201.16666666666666	0.07806845207320848	0.3690003057169073
HORVU.MOREX.r3.5HG0508130.1	rna-XM_002466707.2	0.13879174987081688	0.36905630581546234	0.3760720185071606	2091	528.3333333333318	1562.6666666666683	198	154	0.12670648464163808	0.2914826498422721
HORVU.MOREX.r3.5HG0505210.1	rna-XM_002460609.2	0.09936207244715613	0.7692138920683484	0.12917352828870557	2109	486.4166666666648	1622.5833333333353	151.00000000000003	233.99999999999997	0.09306147604129208	0.48106904231626013
HORVU.MOREX.r3.3HG0275790.1	rna-XM_002458189.2	0.11275939283008607	0.55530216600957	0.20305952278266962	2640	634.916666666667	2005.083333333333	209.91666666666666	249.08333333333334	0.1046922405552554	0.3923087019293869
HORVU.MOREX.r3.3HG0285260.1	rna-XM_021456300.1	0.28381014922891296	0.7022287510640771	0.4041562650330957	1743	433.16666666666555	1309.8333333333344	309.50000000000006	197.50000000000003	0.23628960427535295	0.4559445940746453
HORVU.MOREX.r3.3HG0289840.1	rna-XM_002456331.2	0.10283868774924515	0.5665639808271571	0.18151292921781834	1491	367.1666666666659	1123.8333333333342	108	146	0.09609965890553158	0.39763958238765407
HORVU.MOREX.r3.1HG0067420.1	rna-XM_002458555.2	0.14111585833122903	0.44141548307083495	0.3196894167588223	1983	521.4999999999982	1461.5000000000018	188	174	0.1286349640780019	0.33365292425695225
HORVU.MOREX.r3.3HG0293780.1	rna-XM_002458555.2	0.1065823485377984	0.349081917764294	0.3053218832427883	1980	518.9166666666649	1461.083333333335	145.16666666666669	144.83333333333334	0.09935550105515303	0.279107114180184
HORVU.MOREX.r3.3HG0246060.1	rna-XM_002453555.2	0.362614597836167	1.7543501442919487	0.20669454100482168	2112	483.7499999999981	1628.2500000000018	468.1666666666667	327.83333333333337	0.287527509084395	0.6776916451335083
HORVU.MOREX.r3.7HG0708710.1	rna-XM_002453582.2	0.20899074895026876	1.136142673834173	0.1839476271452614	1908	446.9166666666654	1461.0833333333346	266.5	261.5	0.18239890492214664	0.5851202685064346
HORVU.MOREX.r3.6HG0596640.1	rna-XM_021458611.1	0.09425567963939177	0.4882397773017528	0.1930520289852127	2049	505.0833333333316	1543.9166666666683	136.75	181.25	0.08857343336751758	0.35885167464114953
HORVU.MOREX.r3.6HG0622550.1	rna-XM_002454637.2	0.10711909185079582	0.596416222736364	0.17960459116844993	2019	482.91666666666504	1536.0833333333348	153.33333333333334	198.66666666666666	0.09982097325448915	0.41138912855910403
HORVU.MOREX.r3.7HG0659970.1	rna-XM_002454637.2	0.20332561322354145	1.218755162656075	0.1668305656900168	2058	489.0833333333318	1568.9166666666683	279.4166666666667	294.58333333333337	0.17809528868114924	0.6023172601806119
HORVU.MOREX.r3.5HG0508130.1	rna-XM_002442510.2	0.2668089575730836	0.48724655146515716	0.5475851122409904	2073	519.9999999999982	1553.0000000000018	348.66666666666663	186.33333333333331	0.22451169778922486	0.35833333333333456
HORVU.MOREX.r3.1HG0066800.1	rna-XM_002441096.2	0.13903000280083969	0.39826398548949377	0.3490900705720661	2481	604.9166666666663	1876.0833333333337	238.08333333333331	186.91666666666669	0.12690445520366006	0.3089957294393169
HORVU.MOREX.r3.1HG0067420.1	rna-XM_021447943.1	0.12405969617139287	0.32231498700232797	0.3849020404704198	2049	533.0833333333317	1515.9166666666683	173.33333333333334	139.66666666666669	0.114342257160134	0.26199781147412937
HORVU.MOREX.r3.3HG0293780.1	rna-XM_021447943.1	0.16359914078552548	0.40199912058579806	0.40696392705319057	1989	515.4999999999982	1473.5000000000018	216.58333333333334	160.41666666666669	0.1469856351091504	0.31118655027481523
HORVU.MOREX.r3.6HG0622550.1	rna-XM_002436576.2	0.1676400961758711	0.9939165359691107	0.16866617075891077	2031	481.66666666666515	1549.3333333333348	232.74999999999997	265.25	0.15022590361445767	0.5506920415224931
HORVU.MOREX.r3.7HG0659970.1	rna-XM_002436576.2	0.13868382032080762	0.8902346664848877	0.15578344176193892	2040	480.833333333332	1559.1666666666679	197.41666666666669	250.58333333333331	0.1266167824692677	0.5211438474870032
HORVU.MOREX.r3.7HG0669070.1	rna-XM_021449564.1	0.14840922899917014	1.1237407313432528	0.13206714401263234	2451	591.833333333333	1859.166666666667	250.33333333333337	344.66666666666674	0.13464813984760196	0.5823711630526617
HORVU.MOREX.r3.7HG0708710.1	rna-XM_021449645.1	0.11735186616626747	0.6908676911439997	0.169861563466582	2064	480.66666666666504	1583.333333333335	172	217	0.1086315789473683	0.45145631067961317
