# Supplementary material for: Comprehensive Analysis of Sorghum CNGC Genes Reveals Their Potential Roles in Abiotic Stress Responses
Source: Genes (Basel). 2025 Nov 25;16(12):1405. doi: 10.3390/genes16121405 (PMC12732766; doi:10.3390/genes16121405)
Supplement: Supplementary file 1 [file genes-16-01405-s001.zip › Table S4 Analysis of SbCNGC promoter homeopathic elements.xlsx]

## Sheet: plantCARE_output_PlantCARE_2759
rna-XM_002436576.2	TGACG-motif	TGACG	510	5	+	Hordeum vulgare	cis-acting regulatory element involved in the MeJA-responsiveness
rna-XM_002436576.2	AC-I	(T/C)C(T/C)(C/T)ACC(T/C)ACC	1667	8.5	+	Phaseolus vulgaris
rna-XM_002436576.2	MYB recognition site	CCGTTG	1692	6	-	Arabidopsis thaliana
rna-XM_002436576.2	Unnamed__1	GAATTTAATTAA	320	11	+	Glycine max	60K protein binding site
rna-XM_002436576.2	Unnamed__1	CGTGG	1218	5	-	Zea mays
rna-XM_002436576.2	Unnamed__1	CGTGG	1580	5	+	Zea mays
rna-XM_002436576.2	Unnamed__1	CGTGG	1677	5	+	Zea mays
rna-XM_002436576.2	Unnamed__1	CGTGG	1864	5	-	Zea mays
rna-XM_002436576.2	AT~TATA-box	TATATA	1466	6	-	Arabidopsis thaliana
rna-XM_002436576.2	Myb-binding site	CAACAG	306	6	-	Nicotiana tabacum
rna-XM_002436576.2	Myb-binding site	CAACAG	1585	6	-	Nicotiana tabacum
rna-XM_002436576.2	GA-motif	ATAGATAA	790	8	+	Arabidopsis thaliana	part of a light responsive element
rna-XM_002436576.2	Unnamed__16	GCTGCCCGTC	1957	9	+	Zea mays
rna-XM_002436576.2	LTR	CCGAAA	250	6	-	Hordeum vulgare	cis-acting element involved in low-temperature responsiveness
rna-XM_002436576.2	LTR	CCGAAA	898	6	-	Hordeum vulgare	cis-acting element involved in low-temperature responsiveness
rna-XM_002436576.2	NON	CAACGGCCACG	1580	10	-	Nicotiana tabacum
rna-XM_002436576.2	TATA-box	TACAAAA	9	7	-	Oryza sativa	core promoter element around -30 of transcription start
rna-XM_002436576.2	TATA-box	TATA	77	4	+	Arabidopsis thaliana	core promoter element around -30 of transcription start
rna-XM_002436576.2	TATA-box	TATA	92	4	+	Arabidopsis thaliana	core promoter element around -30 of transcription start
rna-XM_002436576.2	TATA-box	TATAA	153	5	-	Arabidopsis thaliana	core promoter element around -30 of transcription start
rna-XM_002436576.2	TATA-box	TATA	154	4	+	Arabidopsis thaliana	core promoter element around -30 of transcription start
rna-XM_002436576.2	TATA-box	ATTATA	287	6	+	Brassica napus	core promoter element around -30 of transcription start
rna-XM_002436576.2	TATA-box	TATAA	288	5	-	Arabidopsis thaliana	core promoter element around -30 of transcription start
rna-XM_002436576.2	TATA-box	TATA	289	4	+	Arabidopsis thaliana	core promoter element around -30 of transcription start
rna-XM_002436576.2	TATA-box	TATAAA	314	6	-	Helianthus annuus	core promoter element around -30 of transcription start
rna-XM_002436576.2	TATA-box	TATAA	315	5	-	Arabidopsis thaliana	core promoter element around -30 of transcription start
rna-XM_002436576.2	TATA-box	TATA	316	4	+	Arabidopsis thaliana	core promoter element around -30 of transcription start
rna-XM_002436576.2	TATA-box	TATA	405	4	+	Arabidopsis thaliana	core promoter element around -30 of transcription start
rna-XM_002436576.2	TATA-box	TATA	422	4	+	Arabidopsis thaliana	core promoter element around -30 of transcription start
rna-XM_002436576.2	TATA-box	TATAA	436	5	-	Arabidopsis thaliana	core promoter element around -30 of transcription start
rna-XM_002436576.2	TATA-box	TATA	437	4	+	Arabidopsis thaliana	core promoter element around -30 of transcription start
rna-XM_002436576.2	TATA-box	TACAAAA	451	7	-	Oryza sativa	core promoter element around -30 of transcription start
rna-XM_002436576.2	TATA-box	TATA	464	4	+	Arabidopsis thaliana	core promoter element around -30 of transcription start
rna-XM_002436576.2	TATA-box	TATA	523	4	+	Arabidopsis thaliana	core promoter element around -30 of transcription start
rna-XM_002436576.2	TATA-box	TATAA	559	5	-	Arabidopsis thaliana	core promoter element around -30 of transcription start
rna-XM_002436576.2	TATA-box	TATA	560	4	+	Arabidopsis thaliana	core promoter element around -30 of transcription start
rna-XM_002436576.2	TATA-box	ATATAT	566	6	+	Brassica napus	core promoter element around -30 of transcription start
rna-XM_002436576.2	TATA-box	TATA	567	4	+	Arabidopsis thaliana	core promoter element around -30 of transcription start
rna-XM_002436576.2	TATA-box	TATAAAA	596	7	-	Pisum sativum	core promoter element around -30 of transcription start
rna-XM_002436576.2	TATA-box	TATAAA	597	6	-	Helianthus annuus	core promoter element around -30 of transcription start
rna-XM_002436576.2	TATA-box	TATAA	598	5	-	Arabidopsis thaliana	core promoter element around -30 of transcription start
rna-XM_002436576.2	TATA-box	TATA	599	4	+	Arabidopsis thaliana	core promoter element around -30 of transcription start
rna-XM_002436576.2	TATA-box	ATTATA	610	6	+	Brassica napus	core promoter element around -30 of transcription start
rna-XM_002436576.2	TATA-box	TATAA	611	5	-	Arabidopsis thaliana	core promoter element around -30 of transcription start
rna-XM_002436576.2	TATA-box	TATA	612	4	+	Arabidopsis thaliana	core promoter element around -30 of transcription start
rna-XM_002436576.2	TATA-box	ccTATAAAaa	648	9	-	Arabidopsis thaliana	core promoter element around -30 of transcription start
rna-XM_002436576.2	TATA-box	ATATAT	965	6	+	Brassica napus	core promoter element around -30 of transcription start
rna-XM_002436576.2	TATA-box	TATA	966	4	+	Arabidopsis thaliana	core promoter element around -30 of transcription start
rna-XM_002436576.2	TATA-box	ATATAT	1197	6	-	Brassica napus	core promoter element around -30 of transcription start
rna-XM_002436576.2	TATA-box	TATA	1198	4	-	Arabidopsis thaliana	core promoter element around -30 of transcription start
rna-XM_002436576.2	TATA-box	ATATAA	1261	6	+	Brassica oleracea	core promoter element around -30 of transcription start
rna-XM_002436576.2	TATA-box	TATA	1262	4	-	Arabidopsis thaliana	core promoter element around -30 of transcription start
rna-XM_002436576.2	TATA-box	ATTATA	1332	6	+	Brassica napus	core promoter element around -30 of transcription start
rna-XM_002436576.2	TATA-box	TATAA	1333	5	-	Arabidopsis thaliana	core promoter element around -30 of transcription start
rna-XM_002436576.2	TATA-box	TATA	1334	4	-	Arabidopsis thaliana	core promoter element around -30 of transcription start
rna-XM_002436576.2	TATA-box	ATATAT	1465	6	-	Brassica napus	core promoter element around -30 of transcription start
rna-XM_002436576.2	TATA-box	TATATA	1466	6	-	Arabidopsis thaliana	core promoter element around -30 of transcription start
rna-XM_002436576.2	TATA-box	TATA	1468	4	-	Arabidopsis thaliana	core promoter element around -30 of transcription start
rna-XM_002436576.2	TATA-box	ATTATA	1515	6	+	Brassica napus	core promoter element around -30 of transcription start
rna-XM_002436576.2	TATA-box	TATAA	1516	5	-	Arabidopsis thaliana	core promoter element around -30 of transcription start
rna-XM_002436576.2	TATA-box	TATA	1517	4	-	Arabidopsis thaliana	core promoter element around -30 of transcription start
rna-XM_002436576.2	TATA-box	TATAA	1535	5	-	Arabidopsis thaliana	core promoter element around -30 of transcription start
rna-XM_002436576.2	TATA-box	TATA	1536	4	-	Arabidopsis thaliana	core promoter element around -30 of transcription start
rna-XM_002436576.2	TATA-box	TATACA	1557	6	-	Helianthus annuus	core promoter element around -30 of transcription start
rna-XM_002436576.2	TATA-box	TATA	1559	4	-	Arabidopsis thaliana	core promoter element around -30 of transcription start
rna-XM_002436576.2	MYC	CATGTG	490	6	-	Arabidopsis thaliana
rna-XM_002436576.2	MYC	CATGTG	492	6	+	Arabidopsis thaliana
rna-XM_002436576.2	MYC	CATTTG	777	6	-	Arabidopsis thaliana
rna-XM_002436576.2	as-1	TGACG	510	5	+	Arabidopsis thaliana
rna-XM_002436576.2	Unnamed__4	CTCC	39	4	+	Petroselinum hortense
rna-XM_002436576.2	Unnamed__4	CTCC	723	4	-	Petroselinum hortense
rna-XM_002436576.2	Unnamed__4	CTCC	1428	4	-	Petroselinum hortense
rna-XM_002436576.2	Unnamed__4	CTCC	1502	4	+	Petroselinum hortense
rna-XM_002436576.2	Unnamed__4	CTCC	1689	4	+	Petroselinum hortense
rna-XM_002436576.2	Unnamed__4	CTCC	1711	4	-	Petroselinum hortense
rna-XM_002436576.2	Unnamed__4	CTCC	1758	4	+	Petroselinum hortense
rna-XM_002436576.2	Unnamed__4	CTCC	1778	4	+	Petroselinum hortense
rna-XM_002436576.2	Unnamed__4	CTCC	1783	4	+	Petroselinum hortense
rna-XM_002436576.2	Unnamed__4	CTCC	1827	4	+	Petroselinum hortense
rna-XM_002436576.2	Unnamed__4	CTCC	1870	4	+	Petroselinum hortense
rna-XM_002436576.2	Unnamed__4	CTCC	1877	4	+	Petroselinum hortense
rna-XM_002436576.2	Unnamed__4	CTCC	1880	4	+	Petroselinum hortense
rna-XM_002436576.2	Unnamed__4	CTCC	1978	4	-	Petroselinum hortense
rna-XM_002436576.2	TGA-element	AACGAC	20	6	-	Brassica oleracea	auxin-responsive element
rna-XM_002436576.2		motif_sequence	493	4	+	organism	short_function
rna-XM_002436576.2		motif_sequence	497	4	-	organism	short_function
rna-XM_002436576.2		motif_sequence	743	4	-	organism	short_function
rna-XM_002436576.2		motif_sequence	852	4	-	organism	short_function
rna-XM_002436576.2		motif_sequence	1296	4	-	organism	short_function
rna-XM_002436576.2		motif_sequence	1301	4	-	organism	short_function
rna-XM_002436576.2		motif_sequence	1500	4	+	organism	short_function
rna-XM_002436576.2		motif_sequence	1597	4	+	organism	short_function
rna-XM_002436576.2		motif_sequence	1808	4	+	organism	short_function
rna-XM_002436576.2		motif_sequence	1984	4	-	organism	short_function
rna-XM_002436576.2	CGTCA-motif	CGTCA	510	5	-	Hordeum vulgare	cis-acting regulatory element involved in the MeJA-responsiveness
rna-XM_002436576.2	ATCT-motif	AATCTAATCC	943	9	-	Pisum sativum	part of a conserved DNA module involved in light responsiveness
rna-XM_002436576.2	P-box	CCTTTTG	7	7	+	Oryza sativa	gibberellin-responsive element
rna-XM_002436576.2	P-box	CCTTTTG	589	7	-	Oryza sativa	gibberellin-responsive element
rna-XM_002436576.2	G-box	CACGAC	71	6	+	Zea mays	cis-acting regulatory element involved in light responsiveness
rna-XM_002436576.2	G-box	CACGAC	1135	6	-	Zea mays	cis-acting regulatory element involved in light responsiveness
rna-XM_002436576.2	TATA	TATAAAAT	1517	8	+	Arabidopsis thaliana
rna-XM_002436576.2	ERE	ATTTTAAA	1206	8	-	Nicotiana glutinos
rna-XM_002436576.2	ERE	ATTTCATA	1244	8	-	Nicotiana glutinos
rna-XM_002436576.2	F-box	CTATTCTCATT	1808	10	+	Lycopersicon esculentum
rna-XM_002436576.2	ARE	AAACCA	1166	6	+	Zea mays	cis-acting regulatory element essential for the anaerobic induction
rna-XM_002436576.2	MYB	CAACAG	306	6	-	Arabidopsis thaliana
rna-XM_002436576.2	MYB	TAACCA	1215	6	+	Arabidopsis thaliana
rna-XM_002436576.2	MYB	CAACCA	1473	6	+	Arabidopsis thaliana
rna-XM_002436576.2	MYB	CAACAG	1585	6	-	Arabidopsis thaliana
rna-XM_002436576.2	GATA-motif	AAGGATAAGG	1	9	-	Solanum tuberosum	part of a light responsive element
rna-XM_002436576.2	GATA-motif	AAGATAAGATT	937	10	+	Arabidopsis thaliana	part of a light responsive element
rna-XM_002436576.2	GATA-motif	GATAGGA	939	7	+	Arabidopsis thaliana	part of a light responsive element
rna-XM_002436576.2	Box 4	ATTAAT	63	6	+	Petroselinum crispum	part of a conserved DNA module involved in light responsiveness
rna-XM_002436576.2	Box 4	ATTAAT	397	6	+	Petroselinum crispum	part of a conserved DNA module involved in light responsiveness
rna-XM_002436576.2	Sp1	GGGCGG	1835	6	+	Oryza sativa	light responsive element
rna-XM_002436576.2	Sp1	GGGCGG	1990	6	+	Oryza sativa	light responsive element
rna-XM_002436576.2	Unnamed__2	CCCCGG	1735	6	+	Zea mays
rna-XM_002436576.2	CAAT-box	CAAAT	128	5	-	Pisum sativum	common cis-acting element in promoter and enhancer regions
rna-XM_002436576.2	CAAT-box	CAAT	225	4	-	Nicotiana glutinosa
rna-XM_002436576.2	CAAT-box	CAAAT	361	5	+	Pisum sativum	common cis-acting element in promoter and enhancer regions
rna-XM_002436576.2	CAAT-box	CAAT	387	4	+	Nicotiana glutinosa
rna-XM_002436576.2	CAAT-box	CCAAT	415	5	-	Arabidopsis thaliana	common cis-acting element in promoter and enhancer regions
rna-XM_002436576.2	CAAT-box	CAAT	427	4	-	Nicotiana glutinosa
rna-XM_002436576.2	CAAT-box	CAAT	467	4	-	Nicotiana glutinosa
rna-XM_002436576.2	CAAT-box	CAAT	580	4	+	Nicotiana glutinosa
rna-XM_002436576.2	CAAT-box	CAAT	627	4	-	Nicotiana glutinosa
rna-XM_002436576.2	CAAT-box	CAAT	641	4	+	Nicotiana glutinosa
rna-XM_002436576.2	CAAT-box	CCAAT	653	5	-	Arabidopsis thaliana	common cis-acting element in promoter and enhancer regions
rna-XM_002436576.2	CAAT-box	CAAT	717	4	-	Nicotiana glutinosa
rna-XM_002436576.2	CAAT-box	CAAAT	777	5	+	Pisum sativum	common cis-acting element in promoter and enhancer regions
rna-XM_002436576.2	CAAT-box	CAAT	860	4	-	Nicotiana glutinosa
rna-XM_002436576.2	CAAT-box	CAAAT	874	5	-	Pisum sativum	common cis-acting element in promoter and enhancer regions
rna-XM_002436576.2	CAAT-box	CAAT	923	4	+	Nicotiana glutinosa
rna-XM_002436576.2	CAAT-box	CAAAT	1035	5	-	Pisum sativum	common cis-acting element in promoter and enhancer regions
rna-XM_002436576.2	CAAT-box	CAAT	1114	4	-	Nicotiana glutinosa
rna-XM_002436576.2	CAAT-box	CAAT	1195	4	+	Nicotiana glutinosa
rna-XM_002436576.2	CAAT-box	CAAT	1393	4	+	Nicotiana glutinosa
rna-XM_002436576.2	CAAT-box	CAAT	1400	4	+	Nicotiana glutinosa
rna-XM_002436576.2	CAAT-box	CAAT	1483	4	-	Nicotiana glutinosa
rna-XM_002436576.2	CAAT-box	CAAT	1487	4	+	Nicotiana glutinosa
rna-XM_002436576.2	CAAT-box	CAAT	1547	4	-	Nicotiana glutinosa
rna-XM_002436576.2	CCAAT-box	CAACGG	1692	6	+	Hordeum vulgare	MYBHv1 binding site
rna-XM_002436576.2	TCA-element	CCATCTTTTT	471	9	-	Nicotiana tabacum	cis-acting element involved in salicylic acid responsiveness
rna-XM_002436576.2	TCA-element	CCATCTTTTT	764	9	-	Nicotiana tabacum	cis-acting element involved in salicylic acid responsiveness
rna-XM_002436576.2	STRE	AGGGG	770	5	+	Arabidopsis thaliana
rna-XM_002436576.2	STRE	AGGGG	783	5	+	Arabidopsis thaliana
rna-XM_002436576.2	STRE	AGGGG	1780	5	-	Arabidopsis thaliana
rna-XM_002436576.2	STRE	AGGGG	1805	5	-	Arabidopsis thaliana
rna-XM_002436576.2	STRE	AGGGG	1932	5	+	Arabidopsis thaliana
rna-XM_002436576.2	STRE	AGGGG	1988	5	+	Arabidopsis thaliana
rna-XM_002436576.2	MYB-like sequence	TAACCA	1215	6	+	Arabidopsis thaliana
rna-XM_002436576.2	W box	TTGACC	1156	6	-	Arabidopsis thaliana
rna-XM_002436576.2	W box	TTGACC	1697	6	-	Arabidopsis thaliana
rna-XM_002441096.2	WUN-motif	TAATTACTC	821	9	-	Nicotiana glutinosa
rna-XM_002441096.2	Myb	CAACTG	570	6	+	Arabidopsis thaliana
rna-XM_002441096.2	Myb	CAACTG	1094	6	+	Arabidopsis thaliana
rna-XM_002441096.2	Myb-binding site	CAACAG	48	6	+	Nicotiana tabacum
rna-XM_002441096.2	Myb-binding site	CAACAG	267	6	-	Nicotiana tabacum
rna-XM_002441096.2	Myb-binding site	CAACAG	739	6	-	Nicotiana tabacum
rna-XM_002441096.2	WRE3	CCACCT	379	6	+	Pisum sativum
rna-XM_002441096.2	WRE3	CCACCT	1305	6	-	Pisum sativum
rna-XM_002441096.2	AT~TATA-box	TATATA	918	6	+	Arabidopsis thaliana
rna-XM_002441096.2	AT~TATA-box	TATATA	1961	6	-	Arabidopsis thaliana
rna-XM_002441096.2	Unnamed__1	CGTGG	85	5	-	Zea mays
rna-XM_002441096.2	Unnamed__1	CGTGG	752	5	+	Zea mays
rna-XM_002441096.2	CCGTCC-box	CCGTCC	61	6	-	Petroselinum hortense
rna-XM_002441096.2	OCT	CGCGGATC	1818	8	+	Zea mays
rna-XM_002441096.2	AC-I	(T/C)C(T/C)(C/T)ACC(T/C)ACC	1302	9	-	Phaseolus vulgaris
rna-XM_002441096.2	TGACG-motif	TGACG	852	5	+	Hordeum vulgare	cis-acting regulatory element involved in the MeJA-responsiveness
rna-XM_002441096.2	TGACG-motif	TGACG	1253	5	+	Hordeum vulgare	cis-acting regulatory element involved in the MeJA-responsiveness
rna-XM_002441096.2	ABRE3a	TACGTG	1613	6	+	Zea mays
rna-XM_002441096.2	ATCT-motif	AATCTAATCC	195	9	-	Pisum sativum	part of a conserved DNA module involved in light responsiveness
rna-XM_002441096.2	MBS	CAACTG	570	6	+	Arabidopsis thaliana	MYB binding site involved in drought-inducibility
rna-XM_002441096.2	MBS	CAACTG	1094	6	+	Arabidopsis thaliana	MYB binding site involved in drought-inducibility
rna-XM_002441096.2	CCGTCC motif	CCGTCC	61	6	-	Nicotiana tabacum
rna-XM_002441096.2	CGTCA-motif	CGTCA	852	5	-	Hordeum vulgare	cis-acting regulatory element involved in the MeJA-responsiveness
rna-XM_002441096.2	CGTCA-motif	CGTCA	1253	5	-	Hordeum vulgare	cis-acting regulatory element involved in the MeJA-responsiveness
rna-XM_002441096.2		motif_sequence	91	4	+	organism	short_function
rna-XM_002441096.2		motif_sequence	93	4	-	organism	short_function
rna-XM_002441096.2		motif_sequence	319	4	-	organism	short_function
rna-XM_002441096.2		motif_sequence	428	4	-	organism	short_function
rna-XM_002441096.2		motif_sequence	619	4	-	organism	short_function
rna-XM_002441096.2		motif_sequence	1131	4	-	organism	short_function
rna-XM_002441096.2		motif_sequence	1190	4	-	organism	short_function
rna-XM_002441096.2		motif_sequence	1392	4	-	organism	short_function
rna-XM_002441096.2		motif_sequence	1436	4	+	organism	short_function
rna-XM_002441096.2		motif_sequence	1589	4	+	organism	short_function
rna-XM_002441096.2		motif_sequence	1603	4	-	organism	short_function
rna-XM_002441096.2		motif_sequence	1714	4	-	organism	short_function
rna-XM_002441096.2		motif_sequence	1926	4	+	organism	short_function
rna-XM_002441096.2	TGA-element	AACGAC	181	6	+	Brassica oleracea	auxin-responsive element
rna-XM_002441096.2	ABRE	ACGTG	86	5	-	Arabidopsis thaliana	cis-acting element involved in the abscisic acid responsiveness
rna-XM_002441096.2	ABRE	CGTACGTGCA	1611	9	+	Hordeum vulgare	cis-acting element involved in the abscisic acid responsiveness
rna-XM_002441096.2	ABRE	ACGTG	1614	5	+	Arabidopsis thaliana	cis-acting element involved in the abscisic acid responsiveness
rna-XM_002441096.2	DRE core	GCCGAC	1426	6	+	Arabidopsis thaliana
rna-XM_002441096.2	Unnamed__4	CTCC	45	4	+	Petroselinum hortense
rna-XM_002441096.2	Unnamed__4	CTCC	136	4	+	Petroselinum hortense
rna-XM_002441096.2	Unnamed__4	CTCC	290	4	-	Petroselinum hortense
rna-XM_002441096.2	Unnamed__4	CTCC	377	4	+	Petroselinum hortense
rna-XM_002441096.2	Unnamed__4	CTCC	491	4	-	Petroselinum hortense
rna-XM_002441096.2	Unnamed__4	CTCC	498	4	-	Petroselinum hortense
rna-XM_002441096.2	Unnamed__4	CTCC	534	4	+	Petroselinum hortense
rna-XM_002441096.2	Unnamed__4	CTCC	548	4	-	Petroselinum hortense
rna-XM_002441096.2	Unnamed__4	CTCC	566	4	-	Petroselinum hortense
rna-XM_002441096.2	Unnamed__4	CTCC	703	4	-	Petroselinum hortense
rna-XM_002441096.2	Unnamed__4	CTCC	820	4	-	Petroselinum hortense
rna-XM_002441096.2	Unnamed__4	CTCC	878	4	+	Petroselinum hortense
rna-XM_002441096.2	Unnamed__4	CTCC	997	4	-	Petroselinum hortense
rna-XM_002441096.2	Unnamed__4	CTCC	1386	4	-	Petroselinum hortense
rna-XM_002441096.2	Unnamed__4	CTCC	1389	4	-	Petroselinum hortense
rna-XM_002441096.2	Unnamed__4	CTCC	1480	4	+	Petroselinum hortense
rna-XM_002441096.2	Unnamed__4	CTCC	1548	4	-	Petroselinum hortense
rna-XM_002441096.2	Unnamed__4	CTCC	1750	4	+	Petroselinum hortense
rna-XM_002441096.2	Unnamed__4	CTCC	1756	4	+	Petroselinum hortense
rna-XM_002441096.2	Unnamed__4	CTCC	1759	4	+	Petroselinum hortense
rna-XM_002441096.2	Unnamed__4	CTCC	1811	4	+	Petroselinum hortense
rna-XM_002441096.2	Unnamed__4	CTCC	1928	4	+	Petroselinum hortense
rna-XM_002441096.2	as-1	TGACG	852	5	+	Arabidopsis thaliana
rna-XM_002441096.2	as-1	TGACG	1253	5	+	Arabidopsis thaliana
rna-XM_002441096.2	RY-element	CATGCATG	1368	8	-	Helianthus annuus	cis-acting regulatory element involved in seed-specific regulation
rna-XM_002441096.2	RY-element	CATGCATG	1379	8	-	Helianthus annuus	cis-acting regulatory element involved in seed-specific regulation
rna-XM_002441096.2	TCA	TCATCTTCAT	251	9	-	Pisum sativum
rna-XM_002441096.2	TCA	TCATCTTCAT	1246	9	-	Pisum sativum
rna-XM_002441096.2	ABRE4	CACGTA	1613	6	-	Zea mays
rna-XM_002441096.2	MYC	CATGTG	207	6	+	Arabidopsis thaliana
rna-XM_002441096.2	MYC	CATGTG	634	6	-	Arabidopsis thaliana
rna-XM_002441096.2	MYC	CATTTG	1401	6	+	Arabidopsis thaliana
rna-XM_002441096.2	MYC	CATGTG	1586	6	-	Arabidopsis thaliana
rna-XM_002441096.2	TATA-box	TATA	336	4	+	Arabidopsis thaliana	core promoter element around -30 of transcription start
rna-XM_002441096.2	TATA-box	TACAAAA	800	7	-	Oryza sativa	core promoter element around -30 of transcription start
rna-XM_002441096.2	TATA-box	TACAAAA	832	7	-	Oryza sativa	core promoter element around -30 of transcription start
rna-XM_002441096.2	TATA-box	ATATAT	917	6	+	Brassica napus	core promoter element around -30 of transcription start
rna-XM_002441096.2	TATA-box	TATATA	918	6	+	Arabidopsis thaliana	core promoter element around -30 of transcription start
rna-XM_002441096.2	TATA-box	ATATAT	919	6	+	Brassica napus	core promoter element around -30 of transcription start
rna-XM_002441096.2	TATA-box	TATA	920	4	+	Arabidopsis thaliana	core promoter element around -30 of transcription start
rna-XM_002441096.2	TATA-box	TATA	1144	4	-	Arabidopsis thaliana	core promoter element around -30 of transcription start
rna-XM_002441096.2	TATA-box	TATA	1289	4	-	Arabidopsis thaliana	core promoter element around -30 of transcription start
rna-XM_002441096.2	TATA-box	TATA	1945	4	-	Arabidopsis thaliana	core promoter element around -30 of transcription start
rna-XM_002441096.2	TATA-box	TATA	1950	4	-	Arabidopsis thaliana	core promoter element around -30 of transcription start
rna-XM_002441096.2	TATA-box	TATATA	1961	6	-	Arabidopsis thaliana	core promoter element around -30 of transcription start
rna-XM_002441096.2	TATA-box	TATA	1963	4	-	Arabidopsis thaliana	core promoter element around -30 of transcription start
rna-XM_002441096.2	A-box	CCGTCC	61	6	-	Petroselinum crispum	cis-acting regulatory element
rna-XM_002441096.2	GC-motif	CCCCCG	647	6	-	Zea mays	enhancer-like element involved in anoxic specific inducibility
rna-XM_002441096.2	GC-motif	CCCCCG	867	6	-	Zea mays	enhancer-like element involved in anoxic specific inducibility
rna-XM_002441096.2	GATA-motif	AAGGATAAGG	765	9	+	Solanum tuberosum	part of a light responsive element
rna-XM_002441096.2	GATA-motif	GATAGGG	1865	7	-	Pisum sativum	part of a light responsive element
rna-XM_002441096.2	MYB	CAACAG	48	6	+	Arabidopsis thaliana
rna-XM_002441096.2	MYB	CAACAG	267	6	-	Arabidopsis thaliana
rna-XM_002441096.2	MYB	CAACAG	739	6	-	Arabidopsis thaliana
rna-XM_002441096.2	MYB	CAACCA	1234	6	-	Arabidopsis thaliana
rna-XM_002441096.2	GARE-motif	TCTGTTG	266	7	+	Brassica oleracea	gibberellin-responsive element
rna-XM_002441096.2	ERE	ATTTCATA	1607	8	+	Nicotiana glutinos
rna-XM_002441096.2	O2-site	GATGATGTGG	1910	9	-	Zea mays	cis-acting regulatory element involved in zein metabolism regulation
rna-XM_002441096.2	G-box	CAGACGTGGCA	83	10	-	Nicotiana plumbaginifolia	cis-acting regulatory element involved in light responsiveness
rna-XM_002441096.2	G-box	CACGTC	86	6	+	Zea mays	cis-acting regulatory element involved in light responsiveness
rna-XM_002441096.2	G-box	CACGAC	861	6	-	Zea mays	cis-acting regulatory element involved in light responsiveness
rna-XM_002441096.2	G-box	TACGTG	1613	6	+	Arabidopsis thaliana	cis-acting regulatory element involved in light responsiveness
rna-XM_002441096.2	P-box	CCTTTTG	105	7	-	Oryza sativa	gibberellin-responsive element
rna-XM_002441096.2	P-box	CCTTTTG	1844	7	+	Oryza sativa	gibberellin-responsive element
rna-XM_002441096.2	W box	TTGACC	602	6	+	Arabidopsis thaliana
rna-XM_002441096.2	STRE	AGGGG	1723	5	-	Arabidopsis thaliana
rna-XM_002441096.2	TCA-element	TCAGAAGAGG	14	9	+	Brassica oleracea	cis-acting element involved in salicylic acid responsiveness
rna-XM_002441096.2	CAAT-box	CAAT	2	4	+	Nicotiana glutinosa
rna-XM_002441096.2	CAAT-box	CAAT	11	4	+	Nicotiana glutinosa
rna-XM_002441096.2	CAAT-box	CAAT	33	4	-	Nicotiana glutinosa
rna-XM_002441096.2	CAAT-box	CAAAT	262	5	+	Pisum sativum	common cis-acting element in promoter and enhancer regions
rna-XM_002441096.2	CAAT-box	CAAT	333	4	+	Nicotiana glutinosa
rna-XM_002441096.2	CAAT-box	CAAAT	390	5	+	Pisum sativum	common cis-acting element in promoter and enhancer regions
rna-XM_002441096.2	CAAT-box	CAAAT	516	5	-	Pisum sativum	common cis-acting element in promoter and enhancer regions
rna-XM_002441096.2	CAAT-box	CAAT	601	4	-	Nicotiana glutinosa
rna-XM_002441096.2	CAAT-box	TGCCAAC	608	7	+	Petunia hybrida	common cis-acting element in promoter and enhancer regions
rna-XM_002441096.2	CAAT-box	CCAAT	623	5	-	Arabidopsis thaliana	common cis-acting element in promoter and enhancer regions
rna-XM_002441096.2	CAAT-box	CCAAT	656	5	-	Arabidopsis thaliana	common cis-acting element in promoter and enhancer regions
rna-XM_002441096.2	CAAT-box	CAAT	961	4	+	Nicotiana glutinosa
rna-XM_002441096.2	CAAT-box	CAAAT	1018	5	-	Pisum sativum	common cis-acting element in promoter and enhancer regions
rna-XM_002441096.2	CAAT-box	CAAT	1032	4	+	Nicotiana glutinosa
rna-XM_002441096.2	CAAT-box	CAAT	1083	4	-	Nicotiana glutinosa
rna-XM_002441096.2	CAAT-box	CAAT	1088	4	+	Nicotiana glutinosa
rna-XM_002441096.2	CAAT-box	CAAT	1147	4	-	Nicotiana glutinosa
rna-XM_002441096.2	CAAT-box	CAAT	1185	4	-	Nicotiana glutinosa
rna-XM_002441096.2	CAAT-box	CAAAT	1329	5	-	Pisum sativum	common cis-acting element in promoter and enhancer regions
rna-XM_002441096.2	CAAT-box	CAAAT	1402	5	-	Pisum sativum	common cis-acting element in promoter and enhancer regions
rna-XM_002441096.2	CAAT-box	CAAT	1443	4	-	Nicotiana glutinosa
rna-XM_002441096.2	CAAT-box	CAAT	1458	4	+	Nicotiana glutinosa
rna-XM_002441096.2	CAAT-box	CCAAT	1482	5	+	Arabidopsis thaliana	common cis-acting element in promoter and enhancer regions
rna-XM_002441096.2	CAAT-box	CAAT	1483	4	+	Nicotiana glutinosa
rna-XM_002441096.2	CAAT-box	CAAT	1619	4	+	Nicotiana glutinosa
rna-XM_002441096.2	CAAT-box	CAAT	1766	4	-	Nicotiana glutinosa
rna-XM_002441096.2	CAAT-box	CAAAT	1828	5	-	Pisum sativum	common cis-acting element in promoter and enhancer regions
rna-XM_002441096.2	CAAT-box	CCAAT	1880	5	+	Arabidopsis thaliana	common cis-acting element in promoter and enhancer regions
rna-XM_002441096.2	CAAT-box	CAAT	1881	4	+	Nicotiana glutinosa
rna-XM_002441096.2	CAAT-box	CAAAT	1941	5	+	Pisum sativum	common cis-acting element in promoter and enhancer regions
rna-XM_002441096.2	CAAT-box	CAAT	1993	4	-	Nicotiana glutinosa
rna-XM_002441096.2	Unnamed__2	AACCTAACCT	167	9	+	Petroselinum hortense
rna-XM_002441096.2	Unnamed__2	CCCCGG	1885	6	+	Zea mays
rna-XM_002441096.2	CAT-box	GCCACT	19	6	-	Arabidopsis thaliana	cis-acting regulatory element related to meristem expression
rna-XM_002441096.2	Box 4	ATTAAT	913	6	+	Petroselinum crispum	part of a conserved DNA module involved in light responsiveness
rna-XM_002441096.2	Box 4	ATTAAT	1135	6	-	Petroselinum crispum	part of a conserved DNA module involved in light responsiveness
rna-XM_002441100.2	CCGTCC motif	CCGTCC	1881	6	+	Nicotiana tabacum
rna-XM_002441100.2	ABRE3a	TACGTG	1819	6	-	Zea mays
rna-XM_002441100.2	ABRE	CGCACGTGTC	199	9	-	Hordeum vulgare	cis-acting element involved in the abscisic acid responsiveness
rna-XM_002441100.2	ABRE	CACGTG	201	6	+	Arabidopsis thaliana	cis-acting element involved in the abscisic acid responsiveness
rna-XM_002441100.2	ABRE	ACGTG	202	5	+	Arabidopsis thaliana	cis-acting element involved in the abscisic acid responsiveness
rna-XM_002441100.2	ABRE	CGTACGTGCA	212	9	+	Hordeum vulgare	cis-acting element involved in the abscisic acid responsiveness
rna-XM_002441100.2	ABRE	CACGTG	214	6	+	Arabidopsis thaliana	cis-acting element involved in the abscisic acid responsiveness
rna-XM_002441100.2	ABRE	ACGTG	215	5	+	Arabidopsis thaliana	cis-acting element involved in the abscisic acid responsiveness
rna-XM_002441100.2	ABRE	AACCCGG	676	7	-	Arabidopsis thaliana	cis-acting element involved in the abscisic acid responsiveness
rna-XM_002441100.2	ABRE	ACGTG	1819	5	-	Arabidopsis thaliana	cis-acting element involved in the abscisic acid responsiveness
rna-XM_002441100.2	ABRE	ACGTG	1995	5	-	Arabidopsis thaliana	cis-acting element involved in the abscisic acid responsiveness
rna-XM_002441100.2		motif_sequence	896	4	-	organism	short_function
rna-XM_002441100.2		motif_sequence	975	4	-	organism	short_function
rna-XM_002441100.2		motif_sequence	1068	4	-	organism	short_function
rna-XM_002441100.2		motif_sequence	1249	4	+	organism	short_function
rna-XM_002441100.2		motif_sequence	1254	4	+	organism	short_function
rna-XM_002441100.2		motif_sequence	1294	4	+	organism	short_function
rna-XM_002441100.2		motif_sequence	1408	4	-	organism	short_function
rna-XM_002441100.2		motif_sequence	1462	4	+	organism	short_function
rna-XM_002441100.2		motif_sequence	1567	4	-	organism	short_function
rna-XM_002441100.2		motif_sequence	1725	4	-	organism	short_function
rna-XM_002441100.2		motif_sequence	1863	4	+	organism	short_function
rna-XM_002441100.2		motif_sequence	1868	4	+	organism	short_function
rna-XM_002441100.2	CGTCA-motif	CGTCA	613	5	+	Hordeum vulgare	cis-acting regulatory element involved in the MeJA-responsiveness
rna-XM_002441100.2	CGTCA-motif	CGTCA	1584	5	-	Hordeum vulgare	cis-acting regulatory element involved in the MeJA-responsiveness
rna-XM_002441100.2	CGTCA-motif	CGTCA	1752	5	+	Hordeum vulgare	cis-acting regulatory element involved in the MeJA-responsiveness
rna-XM_002441100.2	ABRE4	CACGTA	1819	6	+	Zea mays
rna-XM_002441100.2	DRE core	GCCGAC	1173	6	+	Arabidopsis thaliana
rna-XM_002441100.2	DRE core	GCCGAC	1219	6	-	Arabidopsis thaliana
rna-XM_002441100.2	DRE core	GCCGAC	1449	6	+	Arabidopsis thaliana
rna-XM_002441100.2	as-1	TGACG	613	5	-	Arabidopsis thaliana
rna-XM_002441100.2	as-1	TGACG	1584	5	+	Arabidopsis thaliana
rna-XM_002441100.2	as-1	TGACG	1752	5	-	Arabidopsis thaliana
rna-XM_002441100.2	Unnamed__4	CTCC	124	4	-	Petroselinum hortense
rna-XM_002441100.2	Unnamed__4	CTCC	563	4	+	Petroselinum hortense
rna-XM_002441100.2	Unnamed__4	CTCC	629	4	-	Petroselinum hortense
rna-XM_002441100.2	Unnamed__4	CTCC	863	4	-	Petroselinum hortense
rna-XM_002441100.2	Unnamed__4	CTCC	866	4	-	Petroselinum hortense
rna-XM_002441100.2	Unnamed__4	CTCC	896	4	-	Petroselinum hortense
rna-XM_002441100.2	Unnamed__4	CTCC	963	4	-	Petroselinum hortense
rna-XM_002441100.2	Unnamed__4	CTCC	1082	4	-	Petroselinum hortense
rna-XM_002441100.2	Unnamed__4	CTCC	1216	4	-	Petroselinum hortense
rna-XM_002441100.2	Unnamed__4	CTCC	1506	4	+	Petroselinum hortense
rna-XM_002441100.2	Unnamed__4	CTCC	1759	4	+	Petroselinum hortense
rna-XM_002441100.2	Unnamed__4	CTCC	1769	4	+	Petroselinum hortense
rna-XM_002441100.2	Unnamed__4	CTCC	1800	4	+	Petroselinum hortense
rna-XM_002441100.2	Unnamed__4	CTCC	1825	4	+	Petroselinum hortense
rna-XM_002441100.2	Unnamed__4	CTCC	1936	4	-	Petroselinum hortense
rna-XM_002441100.2	Unnamed__4	CTCC	1970	4	-	Petroselinum hortense
rna-XM_002441100.2	A-box	CCGTCC	1881	6	+	Petroselinum crispum	cis-acting regulatory element
rna-XM_002441100.2	TATA-box	ATATAT	21	6	+	Brassica napus	core promoter element around -30 of transcription start
rna-XM_002441100.2	TATA-box	TATATA	22	6	+	Arabidopsis thaliana	core promoter element around -30 of transcription start
rna-XM_002441100.2	TATA-box	ATATAT	23	6	+	Brassica napus	core promoter element around -30 of transcription start
rna-XM_002441100.2	TATA-box	TATATA	24	6	+	Arabidopsis thaliana	core promoter element around -30 of transcription start
rna-XM_002441100.2	TATA-box	TATA	26	4	+	Arabidopsis thaliana	core promoter element around -30 of transcription start
rna-XM_002441100.2	TATA-box	TATAAGAA	47	8	-	Zea mays	core promoter element around -30 of transcription start
rna-XM_002441100.2	TATA-box	TATAA	50	5	-	Arabidopsis thaliana	core promoter element around -30 of transcription start
rna-XM_002441100.2	TATA-box	TATA	51	4	+	Arabidopsis thaliana	core promoter element around -30 of transcription start
rna-XM_002441100.2	TATA-box	ATATAT	86	6	+	Brassica napus	core promoter element around -30 of transcription start
rna-XM_002441100.2	TATA-box	TATATA	87	6	+	Arabidopsis thaliana	core promoter element around -30 of transcription start
rna-XM_002441100.2	TATA-box	TATA	89	4	+	Arabidopsis thaliana	core promoter element around -30 of transcription start
rna-XM_002441100.2	TATA-box	TATATAA	232	7	-	Arabidopsis thaliana	core promoter element around -30 of transcription start
rna-XM_002441100.2	TATA-box	TATATA	233	6	+	Arabidopsis thaliana	core promoter element around -30 of transcription start
rna-XM_002441100.2	TATA-box	ATATAA	234	6	+	Brassica oleracea	core promoter element around -30 of transcription start
rna-XM_002441100.2	TATA-box	TATA	235	4	+	Arabidopsis thaliana	core promoter element around -30 of transcription start
rna-XM_002441100.2	TATA-box	TATAA	243	5	-	Arabidopsis thaliana	core promoter element around -30 of transcription start
rna-XM_002441100.2	TATA-box	TATA	244	4	+	Arabidopsis thaliana	core promoter element around -30 of transcription start
rna-XM_002441100.2	TATA-box	TATA	454	4	+	Arabidopsis thaliana	core promoter element around -30 of transcription start
rna-XM_002441100.2	TATA-box	TATA	478	4	+	Arabidopsis thaliana	core promoter element around -30 of transcription start
rna-XM_002441100.2	TATA-box	TATA	508	4	+	Arabidopsis thaliana	core promoter element around -30 of transcription start
rna-XM_002441100.2	TATA-box	TATA	1134	4	-	Arabidopsis thaliana	core promoter element around -30 of transcription start
rna-XM_002441100.2	TATA-box	TATACA	1149	6	-	Helianthus annuus	core promoter element around -30 of transcription start
rna-XM_002441100.2	TATA-box	TATA	1151	4	-	Arabidopsis thaliana	core promoter element around -30 of transcription start
rna-XM_002441100.2	TATA-box	TATAAA	1313	6	-	Helianthus annuus	core promoter element around -30 of transcription start
rna-XM_002441100.2	TATA-box	TATAA	1314	5	-	Arabidopsis thaliana	core promoter element around -30 of transcription start
rna-XM_002441100.2	TATA-box	TATA	1315	4	-	Arabidopsis thaliana	core promoter element around -30 of transcription start
rna-XM_002441100.2	TATA-box	TACAAAA	1512	7	+	Oryza sativa	core promoter element around -30 of transcription start
rna-XM_002441100.2	TATA-box	TATA	1589	4	-	Arabidopsis thaliana	core promoter element around -30 of transcription start
rna-XM_002441100.2	TATA-box	TATATA	1928	6	-	Arabidopsis thaliana	core promoter element around -30 of transcription start
rna-XM_002441100.2	TATA-box	TATA	1930	4	-	Arabidopsis thaliana	core promoter element around -30 of transcription start
rna-XM_002441100.2	MYC	CATGTG	1344	6	+	Arabidopsis thaliana
rna-XM_002441100.2	MYC	CATTTG	1417	6	+	Arabidopsis thaliana
rna-XM_002441100.2	AuxRR-core	GGTCCAT	1854	7	+	Nicotiana tabacum	cis-acting regulatory element involved in auxin responsiveness
rna-XM_002441100.2	Myb-binding site	CAACAG	955	6	+	Nicotiana tabacum
rna-XM_002441100.2	Unnamed__1	CGTGG	345	5	-	Zea mays
rna-XM_002441100.2	Unnamed__1	CGTGG	640	5	-	Zea mays
rna-XM_002441100.2	Unnamed__1	CGTGG	970	5	+	Zea mays
rna-XM_002441100.2	Unnamed__1	CGTGG	1011	5	+	Zea mays
rna-XM_002441100.2	Unnamed__1	CGTGG	1674	5	+	Zea mays
rna-XM_002441100.2	CCGTCC-box	CCGTCC	1881	6	+	Petroselinum hortense
rna-XM_002441100.2	AT~TATA-box	TATATA	22	6	+	Arabidopsis thaliana
rna-XM_002441100.2	AT~TATA-box	TATATA	24	6	+	Arabidopsis thaliana
rna-XM_002441100.2	AT~TATA-box	TATATA	87	6	+	Arabidopsis thaliana
rna-XM_002441100.2	AT~TATA-box	TATATA	233	6	+	Arabidopsis thaliana
rna-XM_002441100.2	AT~TATA-box	TATATA	1928	6	-	Arabidopsis thaliana
rna-XM_002441100.2	TGACG-motif	TGACG	613	5	-	Hordeum vulgare	cis-acting regulatory element involved in the MeJA-responsiveness
rna-XM_002441100.2	TGACG-motif	TGACG	1584	5	+	Hordeum vulgare	cis-acting regulatory element involved in the MeJA-responsiveness
rna-XM_002441100.2	TGACG-motif	TGACG	1752	5	-	Hordeum vulgare	cis-acting regulatory element involved in the MeJA-responsiveness
rna-XM_002441100.2	MYB recognition site	CCGTTG	1803	6	+	Arabidopsis thaliana
rna-XM_002441100.2	AC-II	TCACCAACCCCC	734	11	-	Populus tremuloides
rna-XM_002441100.2	CAAT-box	CAAAT	32	5	+	Pisum sativum	common cis-acting element in promoter and enhancer regions
rna-XM_002441100.2	CAAT-box	CAAT	61	4	-	Nicotiana glutinosa
rna-XM_002441100.2	CAAT-box	CAAT	70	4	-	Nicotiana glutinosa
rna-XM_002441100.2	CAAT-box	CAAT	82	4	-	Nicotiana glutinosa
rna-XM_002441100.2	CAAT-box	CAAT	103	4	+	Nicotiana glutinosa
rna-XM_002441100.2	CAAT-box	CAAAT	130	5	+	Pisum sativum	common cis-acting element in promoter and enhancer regions
rna-XM_002441100.2	CAAT-box	CAAT	138	4	-	Nicotiana glutinosa
rna-XM_002441100.2	CAAT-box	CAAT	176	4	-	Nicotiana glutinosa
rna-XM_002441100.2	CAAT-box	CAAT	182	4	+	Nicotiana glutinosa
rna-XM_002441100.2	CAAT-box	CAAAT	223	5	-	Pisum sativum	common cis-acting element in promoter and enhancer regions
rna-XM_002441100.2	CAAT-box	CAAT	314	4	-	Nicotiana glutinosa
rna-XM_002441100.2	CAAT-box	CAAT	373	4	-	Nicotiana glutinosa
rna-XM_002441100.2	CAAT-box	CAAT	469	4	+	Nicotiana glutinosa
rna-XM_002441100.2	CAAT-box	CAAT	1108	4	-	Nicotiana glutinosa
rna-XM_002441100.2	CAAT-box	CAAT	1126	4	+	Nicotiana glutinosa
rna-XM_002441100.2	CAAT-box	CAAT	1367	4	+	Nicotiana glutinosa
rna-XM_002441100.2	CAAT-box	CAAT	1377	4	-	Nicotiana glutinosa
rna-XM_002441100.2	CAAT-box	CAAAT	1418	5	-	Pisum sativum	common cis-acting element in promoter and enhancer regions
rna-XM_002441100.2	CAAT-box	CAAT	1469	4	-	Nicotiana glutinosa
rna-XM_002441100.2	CAAT-box	CAAT	1484	4	+	Nicotiana glutinosa
rna-XM_002441100.2	CAAT-box	CCAAT	1508	5	+	Arabidopsis thaliana	common cis-acting element in promoter and enhancer regions
rna-XM_002441100.2	CAAT-box	CAAT	1509	4	+	Nicotiana glutinosa
rna-XM_002441100.2	CAAT-box	CAAT	1602	4	+	Nicotiana glutinosa
rna-XM_002441100.2	CAAT-box	CAAAT	1647	5	+	Pisum sativum	common cis-acting element in promoter and enhancer regions
rna-XM_002441100.2	CAAT-box	CAAT	1714	4	-	Nicotiana glutinosa
rna-XM_002441100.2	CAAT-box	CAAAT	1812	5	-	Pisum sativum	common cis-acting element in promoter and enhancer regions
rna-XM_002441100.2	CAAT-box	CAAT	1989	4	-	Nicotiana glutinosa
rna-XM_002441100.2	CCAAT-box	CAACGG	1803	6	-	Hordeum vulgare	MYBHv1 binding site
rna-XM_002441100.2	STRE	AGGGG	893	5	+	Arabidopsis thaliana
rna-XM_002441100.2	STRE	AGGGG	1072	5	+	Arabidopsis thaliana
rna-XM_002441100.2	STRE	AGGGG	1733	5	-	Arabidopsis thaliana
rna-XM_002441100.2	MYB-like sequence	TAACCA	2	6	-	Arabidopsis thaliana
rna-XM_002441100.2	MYB-like sequence	TAACCA	447	6	+	Arabidopsis thaliana
rna-XM_002441100.2	W box	TTGACC	1289	6	+	Arabidopsis thaliana
rna-XM_002441100.2	CAT-box	GCCACT	1238	6	-	Arabidopsis thaliana	cis-acting regulatory element related to meristem expression
rna-XM_002441100.2	Box 4	ATTAAT	172	6	+	Petroselinum crispum	part of a conserved DNA module involved in light responsiveness
rna-XM_002441100.2	Box 4	ATTAAT	364	6	+	Petroselinum crispum	part of a conserved DNA module involved in light responsiveness
rna-XM_002441100.2	Box 4	ATTAAT	431	6	+	Petroselinum crispum	part of a conserved DNA module involved in light responsiveness
rna-XM_002441100.2	Box 4	ATTAAT	1093	6	-	Petroselinum crispum	part of a conserved DNA module involved in light responsiveness
rna-XM_002441100.2	Box II -like sequence	TCCGTGTACCA	341	10	-	Oryza sativa	cis-acting regulatory element
rna-XM_002441100.2	GARE-motif	TCTGTTG	955	7	-	Brassica oleracea	gibberellin-responsive element
rna-XM_002441100.2	MYB	TAACCA	2	6	-	Arabidopsis thaliana
rna-XM_002441100.2	MYB	TAACCA	447	6	+	Arabidopsis thaliana
rna-XM_002441100.2	MYB	CAACCA	493	6	+	Arabidopsis thaliana
rna-XM_002441100.2	MYB	CAACCA	716	6	-	Arabidopsis thaliana
rna-XM_002441100.2	MYB	CAACAG	955	6	+	Arabidopsis thaliana
rna-XM_002441100.2	GATA-motif	AAGGATAAGG	39	9	-	Solanum tuberosum	part of a light responsive element
rna-XM_002441100.2	GC-motif	CCCCCG	1878	6	+	Zea mays	enhancer-like element involved in anoxic specific inducibility
rna-XM_002441100.2	ERE	ATTTCATA	1571	8	+	Nicotiana glutinos
rna-XM_002441100.2	G-Box	CACGTG	201	6	+	Pisum sativum	cis-acting regulatory element involved in light responsiveness
rna-XM_002441100.2	G-Box	CACGTG	214	6	+	Pisum sativum	cis-acting regulatory element involved in light responsiveness
rna-XM_002441100.2	P-box	CCTTTTG	1835	7	+	Oryza sativa	gibberellin-responsive element
rna-XM_002441100.2	G-box	CACGTG	201	6	+	Arabidopsis thaliana	cis-acting regulatory element involved in light responsiveness
rna-XM_002441100.2	G-box	CACGTG	214	6	+	Arabidopsis thaliana	cis-acting regulatory element involved in light responsiveness
rna-XM_002441100.2	G-box	CACGAC	424	6	-	Zea mays	cis-acting regulatory element involved in light responsiveness
rna-XM_002441100.2	G-box	CACGAC	616	6	+	Zea mays	cis-acting regulatory element involved in light responsiveness
rna-XM_002441100.2	G-box	TACGTG	1819	6	-	Arabidopsis thaliana	cis-acting regulatory element involved in light responsiveness
rna-XM_002441100.2	G-box	CACGTC	1995	6	+	Zea mays	cis-acting regulatory element involved in light responsiveness
rna-XM_002442510.2	CCGTCC motif	CCGTCC	1950	6	+	Nicotiana tabacum
rna-XM_002442510.2	GCN4_motif	TGAGTCA	200	7	+	Oryza sativa	cis-regulatory element involved in endosperm expression
rna-XM_002442510.2	GCN4_motif	TGAGTCA	352	7	+	Oryza sativa	cis-regulatory element involved in endosperm expression
rna-XM_002442510.2	MBS	CAACTG	1657	6	+	Arabidopsis thaliana	MYB binding site involved in drought-inducibility
rna-XM_002442510.2	TGA-element	AACGAC	380	6	-	Brassica oleracea	auxin-responsive element
rna-XM_002442510.2	TGA-element	AACGAC	870	6	-	Brassica oleracea	auxin-responsive element
rna-XM_002442510.2	ABRE	ACGTG	1312	5	+	Arabidopsis thaliana	cis-acting element involved in the abscisic acid responsiveness
rna-XM_002442510.2	ABRE	ACGTG	1353	5	+	Arabidopsis thaliana	cis-acting element involved in the abscisic acid responsiveness
rna-XM_002442510.2	ABRE	ACGTG	1753	5	-	Arabidopsis thaliana	cis-acting element involved in the abscisic acid responsiveness
rna-XM_002442510.2	CGTCA-motif	CGTCA	591	5	-	Hordeum vulgare	cis-acting regulatory element involved in the MeJA-responsiveness
rna-XM_002442510.2	CGTCA-motif	CGTCA	1791	5	+	Hordeum vulgare	cis-acting regulatory element involved in the MeJA-responsiveness
rna-XM_002442510.2		motif_sequence	143	4	+	organism	short_function
rna-XM_002442510.2		motif_sequence	413	4	-	organism	short_function
rna-XM_002442510.2		motif_sequence	571	4	+	organism	short_function
rna-XM_002442510.2		motif_sequence	641	4	+	organism	short_function
rna-XM_002442510.2		motif_sequence	965	4	+	organism	short_function
rna-XM_002442510.2		motif_sequence	1377	4	-	organism	short_function
rna-XM_002442510.2		motif_sequence	1835	4	+	organism	short_function
rna-XM_002442510.2		motif_sequence	1842	4	+	organism	short_function
rna-XM_002442510.2		motif_sequence	1884	4	+	organism	short_function
rna-XM_002442510.2		motif_sequence	1972	4	+	organism	short_function
rna-XM_002442510.2	Unnamed__4	CTCC	91	4	+	Petroselinum hortense
rna-XM_002442510.2	Unnamed__4	CTCC	163	4	+	Petroselinum hortense
rna-XM_002442510.2	Unnamed__4	CTCC	371	4	-	Petroselinum hortense
rna-XM_002442510.2	Unnamed__4	CTCC	413	4	-	Petroselinum hortense
rna-XM_002442510.2	Unnamed__4	CTCC	557	4	+	Petroselinum hortense
rna-XM_002442510.2	Unnamed__4	CTCC	705	4	+	Petroselinum hortense
rna-XM_002442510.2	Unnamed__4	CTCC	822	4	-	Petroselinum hortense
rna-XM_002442510.2	Unnamed__4	CTCC	844	4	-	Petroselinum hortense
rna-XM_002442510.2	Unnamed__4	CTCC	1024	4	-	Petroselinum hortense
rna-XM_002442510.2	Unnamed__4	CTCC	1098	4	-	Petroselinum hortense
rna-XM_002442510.2	Unnamed__4	CTCC	1102	4	+	Petroselinum hortense
rna-XM_002442510.2	Unnamed__4	CTCC	1208	4	-	Petroselinum hortense
rna-XM_002442510.2	Unnamed__4	CTCC	1323	4	+	Petroselinum hortense
rna-XM_002442510.2	Unnamed__4	CTCC	1377	4	-	Petroselinum hortense
rna-XM_002442510.2	Unnamed__4	CTCC	1385	4	-	Petroselinum hortense
rna-XM_002442510.2	Unnamed__4	CTCC	1388	4	-	Petroselinum hortense
rna-XM_002442510.2	Unnamed__4	CTCC	1401	4	-	Petroselinum hortense
rna-XM_002442510.2	Unnamed__4	CTCC	1413	4	-	Petroselinum hortense
rna-XM_002442510.2	Unnamed__4	CTCC	1463	4	-	Petroselinum hortense
rna-XM_002442510.2	Unnamed__4	CTCC	1664	4	+	Petroselinum hortense
rna-XM_002442510.2	Unnamed__4	CTCC	1815	4	+	Petroselinum hortense
rna-XM_002442510.2	as-1	TGACG	591	5	+	Arabidopsis thaliana
rna-XM_002442510.2	as-1	TGACG	1791	5	-	Arabidopsis thaliana
rna-XM_002442510.2	TATA-box	TATA	155	4	+	Arabidopsis thaliana	core promoter element around -30 of transcription start
rna-XM_002442510.2	TATA-box	taTATAAAtc	216	9	+	Arabidopsis thaliana	core promoter element around -30 of transcription start
rna-XM_002442510.2	TATA-box	ATATAA	217	6	+	Brassica oleracea	core promoter element around -30 of transcription start
rna-XM_002442510.2	TATA-box	TATA	218	4	+	Arabidopsis thaliana	core promoter element around -30 of transcription start
rna-XM_002442510.2	TATA-box	TATATTTATATTT	299	12	-	Avena sativa	core promoter element around -30 of transcription start
rna-XM_002442510.2	TATA-box	ATATAT	301	6	+	Brassica napus	core promoter element around -30 of transcription start
rna-XM_002442510.2	TATA-box	TATATA	302	6	+	Arabidopsis thaliana	core promoter element around -30 of transcription start
rna-XM_002442510.2	TATA-box	ATATAT	303	6	+	Brassica napus	core promoter element around -30 of transcription start
rna-XM_002442510.2	TATA-box	TATATA	304	6	+	Arabidopsis thaliana	core promoter element around -30 of transcription start
rna-XM_002442510.2	TATA-box	ATATAT	305	6	+	Brassica napus	core promoter element around -30 of transcription start
rna-XM_002442510.2	TATA-box	TATATA	306	6	+	Arabidopsis thaliana	core promoter element around -30 of transcription start
rna-XM_002442510.2	TATA-box	ATATAT	307	6	+	Brassica napus	core promoter element around -30 of transcription start
rna-XM_002442510.2	TATA-box	TATATA	308	6	+	Arabidopsis thaliana	core promoter element around -30 of transcription start
rna-XM_002442510.2	TATA-box	ATATAT	309	6	+	Brassica napus	core promoter element around -30 of transcription start
rna-XM_002442510.2	TATA-box	TATATA	310	6	+	Arabidopsis thaliana	core promoter element around -30 of transcription start
rna-XM_002442510.2	TATA-box	ATATAT	311	6	+	Brassica napus	core promoter element around -30 of transcription start
rna-XM_002442510.2	TATA-box	TATATA	312	6	+	Arabidopsis thaliana	core promoter element around -30 of transcription start
rna-XM_002442510.2	TATA-box	ATATAT	313	6	+	Brassica napus	core promoter element around -30 of transcription start
rna-XM_002442510.2	TATA-box	TATA	314	4	+	Arabidopsis thaliana	core promoter element around -30 of transcription start
rna-XM_002442510.2	TATA-box	TATAAAA	338	7	-	Pisum sativum	core promoter element around -30 of transcription start
rna-XM_002442510.2	TATA-box	TATAAA	339	6	-	Helianthus annuus	core promoter element around -30 of transcription start
rna-XM_002442510.2	TATA-box	TATAA	340	5	-	Arabidopsis thaliana	core promoter element around -30 of transcription start
rna-XM_002442510.2	TATA-box	TATA	341	4	+	Arabidopsis thaliana	core promoter element around -30 of transcription start
rna-XM_002442510.2	TATA-box	TATAAA	402	6	-	Helianthus annuus	core promoter element around -30 of transcription start
rna-XM_002442510.2	TATA-box	TATAA	403	5	-	Arabidopsis thaliana	core promoter element around -30 of transcription start
rna-XM_002442510.2	TATA-box	TATA	404	4	+	Arabidopsis thaliana	core promoter element around -30 of transcription start
rna-XM_002442510.2	TATA-box	TACAAAA	470	7	-	Oryza sativa	core promoter element around -30 of transcription start
rna-XM_002442510.2	TATA-box	ATATAT	603	6	+	Brassica napus	core promoter element around -30 of transcription start
rna-XM_002442510.2	TATA-box	TATA	604	4	+	Arabidopsis thaliana	core promoter element around -30 of transcription start
rna-XM_002442510.2	TATA-box	TATAA	677	5	-	Arabidopsis thaliana	core promoter element around -30 of transcription start
rna-XM_002442510.2	TATA-box	TATA	678	4	+	Arabidopsis thaliana	core promoter element around -30 of transcription start
rna-XM_002442510.2	TATA-box	ATATAT	719	6	+	Brassica napus	core promoter element around -30 of transcription start
rna-XM_002442510.2	TATA-box	TATATA	720	6	+	Arabidopsis thaliana	core promoter element around -30 of transcription start
rna-XM_002442510.2	TATA-box	TATA	722	4	+	Arabidopsis thaliana	core promoter element around -30 of transcription start
rna-XM_002442510.2	TATA-box	TATA	750	4	+	Arabidopsis thaliana	core promoter element around -30 of transcription start
rna-XM_002442510.2	TATA-box	ATATAA	776	6	+	Brassica oleracea	core promoter element around -30 of transcription start
rna-XM_002442510.2	TATA-box	TATA	777	4	+	Arabidopsis thaliana	core promoter element around -30 of transcription start
rna-XM_002442510.2	TATA-box	TATA	783	4	+	Arabidopsis thaliana	core promoter element around -30 of transcription start
rna-XM_002442510.2	TATA-box	ATATAT	906	6	+	Brassica napus	core promoter element around -30 of transcription start
rna-XM_002442510.2	TATA-box	TATA	907	4	+	Arabidopsis thaliana	core promoter element around -30 of transcription start
rna-XM_002442510.2	TATA-box	TATA	1273	4	-	Arabidopsis thaliana	core promoter element around -30 of transcription start
rna-XM_002442510.2	TATA-box	TATA	1304	4	-	Arabidopsis thaliana	core promoter element around -30 of transcription start
rna-XM_002442510.2	TATA-box	TATAAAA	1453	7	-	Pisum sativum	core promoter element around -30 of transcription start
rna-XM_002442510.2	TATA-box	TATAAA	1454	6	-	Helianthus annuus	core promoter element around -30 of transcription start
rna-XM_002442510.2	TATA-box	TATAA	1455	5	-	Arabidopsis thaliana	core promoter element around -30 of transcription start
rna-XM_002442510.2	TATA-box	TATA	1456	4	-	Arabidopsis thaliana	core promoter element around -30 of transcription start
rna-XM_002442510.2	TATA-box	TACAAAA	1524	7	-	Oryza sativa	core promoter element around -30 of transcription start
rna-XM_002442510.2	A-box	CCGTCC	1950	6	+	Petroselinum crispum	cis-acting regulatory element
rna-XM_002442510.2	MYC	CATTTG	42	6	-	Arabidopsis thaliana
rna-XM_002442510.2	MYC	CATGTG	646	6	-	Arabidopsis thaliana
rna-XM_002442510.2	MYC	CATGTG	828	6	+	Arabidopsis thaliana
rna-XM_002442510.2	WUN-motif	TTATTACAT	712	9	+	Nicotiana glutinosa
rna-XM_002442510.2	AuxRR-core	GGTCCAT	45	7	-	Nicotiana tabacum	cis-acting regulatory element involved in auxin responsiveness
rna-XM_002442510.2	Myb	CAACTG	1657	6	+	Arabidopsis thaliana
rna-XM_002442510.2	AT-rich element	ATAGAAATCAA	480	11	-	Glycine max	binding site of AT-rich DNA binding protein (ATBP-1)
rna-XM_002442510.2	Myb-binding site	CAACAG	1339	6	-	Nicotiana tabacum
rna-XM_002442510.2	Myb-binding site	CAACAG	1927	6	-	Nicotiana tabacum
rna-XM_002442510.2	CCGTCC-box	CCGTCC	1950	6	+	Petroselinum hortense
rna-XM_002442510.2	Unnamed__1	CGTGG	515	5	+	Zea mays
rna-XM_002442510.2	Unnamed__1	CGTGG	1313	5	+	Zea mays
rna-XM_002442510.2	Unnamed__1	CGTGG	1370	5	-	Zea mays
rna-XM_002442510.2	Unnamed__1	CGTGG	1942	5	-	Zea mays
rna-XM_002442510.2	WRE3	CCACCT	1441	6	-	Pisum sativum
rna-XM_002442510.2	AT~TATA-box	TATATA	302	6	+	Arabidopsis thaliana
rna-XM_002442510.2	AT~TATA-box	TATATA	304	6	+	Arabidopsis thaliana
rna-XM_002442510.2	AT~TATA-box	TATATA	306	6	+	Arabidopsis thaliana
rna-XM_002442510.2	AT~TATA-box	TATATA	308	6	+	Arabidopsis thaliana
rna-XM_002442510.2	AT~TATA-box	TATATA	310	6	+	Arabidopsis thaliana
rna-XM_002442510.2	AT~TATA-box	TATATA	312	6	+	Arabidopsis thaliana
rna-XM_002442510.2	AT~TATA-box	TATATA	720	6	+	Arabidopsis thaliana
rna-XM_002442510.2	MYB recognition site	CCGTTG	559	6	+	Arabidopsis thaliana
rna-XM_002442510.2	TGACG-motif	TGACG	591	5	+	Hordeum vulgare	cis-acting regulatory element involved in the MeJA-responsiveness
rna-XM_002442510.2	TGACG-motif	TGACG	1791	5	-	Hordeum vulgare	cis-acting regulatory element involved in the MeJA-responsiveness
rna-XM_002442510.2	chs-CMA1a	TTACTTAA	505	8	+	Daucus carota	part of a light responsive element
rna-XM_002442510.2	CCAAT-box	CAACGG	559	6	-	Hordeum vulgare	MYBHv1 binding site
rna-XM_002442510.2	CAAT-box	CAAT	6	4	-	Nicotiana glutinosa
rna-XM_002442510.2	CAAT-box	CAAT	12	4	+	Nicotiana glutinosa
rna-XM_002442510.2	CAAT-box	CAAAT	42	5	+	Pisum sativum	common cis-acting element in promoter and enhancer regions
rna-XM_002442510.2	CAAT-box	CAAT	72	4	+	Nicotiana glutinosa
rna-XM_002442510.2	CAAT-box	CCAAT	148	5	+	Arabidopsis thaliana	common cis-acting element in promoter and enhancer regions
rna-XM_002442510.2	CAAT-box	CAAT	149	4	+	Nicotiana glutinosa
rna-XM_002442510.2	CAAT-box	CAAAT	197	5	-	Pisum sativum	common cis-acting element in promoter and enhancer regions
rna-XM_002442510.2	CAAT-box	CAAT	210	4	-	Nicotiana glutinosa
rna-XM_002442510.2	CAAT-box	CAAAT	246	5	-	Pisum sativum	common cis-acting element in promoter and enhancer regions
rna-XM_002442510.2	CAAT-box	CAAAT	275	5	-	Pisum sativum	common cis-acting element in promoter and enhancer regions
rna-XM_002442510.2	CAAT-box	CAAT	349	4	+	Nicotiana glutinosa
rna-XM_002442510.2	CAAT-box	CAAT	434	4	+	Nicotiana glutinosa
rna-XM_002442510.2	CAAT-box	CAAT	601	4	+	Nicotiana glutinosa
rna-XM_002442510.2	CAAT-box	CAAT	615	4	+	Nicotiana glutinosa
rna-XM_002442510.2	CAAT-box	CCAAT	681	5	-	Arabidopsis thaliana	common cis-acting element in promoter and enhancer regions
rna-XM_002442510.2	CAAT-box	CAAT	739	4	+	Nicotiana glutinosa
rna-XM_002442510.2	CAAT-box	CAAT	774	4	+	Nicotiana glutinosa
rna-XM_002442510.2	CAAT-box	CAAAT	926	5	-	Pisum sativum	common cis-acting element in promoter and enhancer regions
rna-XM_002442510.2	CAAT-box	CCAAT	992	5	+	Arabidopsis thaliana	common cis-acting element in promoter and enhancer regions
rna-XM_002442510.2	CAAT-box	CAAT	993	4	+	Nicotiana glutinosa
rna-XM_002442510.2	CAAT-box	CCAAT	1033	5	+	Arabidopsis thaliana	common cis-acting element in promoter and enhancer regions
rna-XM_002442510.2	CAAT-box	CAAT	1034	4	+	Nicotiana glutinosa
rna-XM_002442510.2	CAAT-box	CAAT	1040	4	+	Nicotiana glutinosa
rna-XM_002442510.2	CAAT-box	CCAAT	1145	5	-	Arabidopsis thaliana	common cis-acting element in promoter and enhancer regions
rna-XM_002442510.2	CAAT-box	CAAAT	1449	5	+	Pisum sativum	common cis-acting element in promoter and enhancer regions
rna-XM_002442510.2	CAAT-box	CAAAT	1615	5	-	Pisum sativum	common cis-acting element in promoter and enhancer regions
rna-XM_002442510.2	CAAT-box	CAAT	1637	4	+	Nicotiana glutinosa
rna-XM_002442510.2	CAAT-box	CAAAT	1745	5	+	Pisum sativum	common cis-acting element in promoter and enhancer regions
rna-XM_002442510.2	MYB-like sequence	TAACCA	517	6	-	Arabidopsis thaliana
rna-XM_002442510.2	MYB-like sequence	TAACCA	656	6	-	Arabidopsis thaliana
rna-XM_002442510.2	STRE	AGGGG	954	5	-	Arabidopsis thaliana
rna-XM_002442510.2	STRE	AGGGG	1695	5	+	Arabidopsis thaliana
rna-XM_002442510.2	CAT-box	GCCACT	1252	6	-	Arabidopsis thaliana	cis-acting regulatory element related to meristem expression
rna-XM_002442510.2	Box 4	ATTAAT	447	6	+	Petroselinum crispum	part of a conserved DNA module involved in light responsiveness
rna-XM_002442510.2	MYB	TAACCA	517	6	-	Arabidopsis thaliana
rna-XM_002442510.2	MYB	TAACCA	656	6	-	Arabidopsis thaliana
rna-XM_002442510.2	MYB	CAACCA	898	6	+	Arabidopsis thaliana
rna-XM_002442510.2	MYB	CAACAG	1339	6	-	Arabidopsis thaliana
rna-XM_002442510.2	MYB	CAACCA	1508	6	+	Arabidopsis thaliana
rna-XM_002442510.2	MYB	CAACAG	1927	6	-	Arabidopsis thaliana
rna-XM_002442510.2	ARE	AAACCA	260	6	+	Zea mays	cis-acting regulatory element essential for the anaerobic induction
rna-XM_002442510.2	ARE	AAACCA	754	6	+	Zea mays	cis-acting regulatory element essential for the anaerobic induction
rna-XM_002442510.2	ARE	AAACCA	1183	6	+	Zea mays	cis-acting regulatory element essential for the anaerobic induction
rna-XM_002442510.2	ARE	AAACCA	1586	6	+	Zea mays	cis-acting regulatory element essential for the anaerobic induction
rna-XM_002442510.2	GT1-motif	GGTTAA	1573	6	-	Arabidopsis thaliana	light responsive element
rna-XM_002442510.2	GT1-motif	GGTTAA	1783	6	-	Arabidopsis thaliana	light responsive element
rna-XM_002442510.2	GATA-motif	GATAGGG	139	7	-	Pisum sativum	part of a light responsive element
rna-XM_002442510.2	GATA-motif	GATAGGA	609	7	-	Arabidopsis thaliana	part of a light responsive element
rna-XM_002442510.2	G-Box	CACGTT	1311	6	-	Pisum sativum	cis-acting regulatory element involved in light responsiveness
rna-XM_002442510.2	G-Box	CACGTT	1352	6	-	Pisum sativum	cis-acting regulatory element involved in light responsiveness
rna-XM_002442510.2	ERE	ATTTTAAA	185	8	+	Nicotiana glutinos
rna-XM_002442510.2	TATA	TATAAAAT	1452	8	-	Arabidopsis thaliana
rna-XM_002442510.2	G-box	CACGTC	1753	6	+	Zea mays	cis-acting regulatory element involved in light responsiveness
rna-XM_002447160.2	AAGAA-motif	gGTAAAGAAA	1421	9	+	Avena sativa
rna-XM_002447160.2	CGTCA-motif	CGTCA	123	5	-	Hordeum vulgare	cis-acting regulatory element involved in the MeJA-responsiveness
rna-XM_002447160.2	CGTCA-motif	CGTCA	165	5	-	Hordeum vulgare	cis-acting regulatory element involved in the MeJA-responsiveness
rna-XM_002447160.2	CGTCA-motif	CGTCA	173	5	-	Hordeum vulgare	cis-acting regulatory element involved in the MeJA-responsiveness
rna-XM_002447160.2	CGTCA-motif	CGTCA	183	5	-	Hordeum vulgare	cis-acting regulatory element involved in the MeJA-responsiveness
rna-XM_002447160.2	CGTCA-motif	CGTCA	532	5	+	Hordeum vulgare	cis-acting regulatory element involved in the MeJA-responsiveness
rna-XM_002447160.2	CGTCA-motif	CGTCA	735	5	-	Hordeum vulgare	cis-acting regulatory element involved in the MeJA-responsiveness
rna-XM_002447160.2		motif_sequence	116	4	+	organism	short_function
rna-XM_002447160.2		motif_sequence	143	4	+	organism	short_function
rna-XM_002447160.2		motif_sequence	291	4	-	organism	short_function
rna-XM_002447160.2		motif_sequence	513	4	+	organism	short_function
rna-XM_002447160.2		motif_sequence	591	4	-	organism	short_function
rna-XM_002447160.2		motif_sequence	762	4	-	organism	short_function
rna-XM_002447160.2		motif_sequence	1075	4	-	organism	short_function
rna-XM_002447160.2		motif_sequence	1156	4	-	organism	short_function
rna-XM_002447160.2		motif_sequence	1341	4	-	organism	short_function
rna-XM_002447160.2		motif_sequence	1526	4	-	organism	short_function
rna-XM_002447160.2		motif_sequence	1681	4	+	organism	short_function
rna-XM_002447160.2		motif_sequence	1795	4	+	organism	short_function
rna-XM_002447160.2	ABRE	ACGTG	185	5	+	Arabidopsis thaliana	cis-acting element involved in the abscisic acid responsiveness
rna-XM_002447160.2	CCGTCC motif	CCGTCC	248	6	+	Nicotiana tabacum
rna-XM_002447160.2	CCGTCC motif	CCGTCC	336	6	+	Nicotiana tabacum
rna-XM_002447160.2	CCGTCC motif	CCGTCC	542	6	+	Nicotiana tabacum
rna-XM_002447160.2	I-box	atGATAAGGTC	1747	10	+	Helianthus annuus	part of a light responsive element
rna-XM_002447160.2	I-box	TGATAATGT	1748	9	+	Solanum tuberosum	part of a light responsive element
rna-XM_002447160.2	MYC	CATTTG	826	6	-	Arabidopsis thaliana
rna-XM_002447160.2	MYC	CATGTG	1440	6	+	Arabidopsis thaliana
rna-XM_002447160.2	MYC	CAATTG	1551	6	-	Arabidopsis thaliana
rna-XM_002447160.2	TATA-box	TACAAAA	947	7	-	Oryza sativa	core promoter element around -30 of transcription start
rna-XM_002447160.2	TATA-box	ATTATA	1022	6	+	Brassica napus	core promoter element around -30 of transcription start
rna-XM_002447160.2	TATA-box	TATAA	1023	5	-	Arabidopsis thaliana	core promoter element around -30 of transcription start
rna-XM_002447160.2	TATA-box	TATA	1024	4	-	Arabidopsis thaliana	core promoter element around -30 of transcription start
rna-XM_002447160.2	TATA-box	TATA	1101	4	-	Arabidopsis thaliana	core promoter element around -30 of transcription start
rna-XM_002447160.2	TATA-box	TATACA	1412	6	-	Helianthus annuus	core promoter element around -30 of transcription start
rna-XM_002447160.2	TATA-box	TATATA	1414	6	-	Arabidopsis thaliana	core promoter element around -30 of transcription start
rna-XM_002447160.2	TATA-box	ATATAA	1415	6	+	Brassica oleracea	core promoter element around -30 of transcription start
rna-XM_002447160.2	TATA-box	TATA	1416	4	-	Arabidopsis thaliana	core promoter element around -30 of transcription start
rna-XM_002447160.2	TATA-box	TATA	1730	4	-	Arabidopsis thaliana	core promoter element around -30 of transcription start
rna-XM_002447160.2	TATA-box	TATAA	1791	5	-	Arabidopsis thaliana	core promoter element around -30 of transcription start
rna-XM_002447160.2	TATA-box	TATA	1792	4	-	Arabidopsis thaliana	core promoter element around -30 of transcription start
rna-XM_002447160.2	TATA-box	TATACA	1805	6	-	Helianthus annuus	core promoter element around -30 of transcription start
rna-XM_002447160.2	TATA-box	TATA	1807	4	-	Arabidopsis thaliana	core promoter element around -30 of transcription start
rna-XM_002447160.2	TATA-box	ATTATA	1859	6	+	Brassica napus	core promoter element around -30 of transcription start
rna-XM_002447160.2	TATA-box	TATAA	1860	5	-	Arabidopsis thaliana	core promoter element around -30 of transcription start
rna-XM_002447160.2	TATA-box	TATA	1861	4	-	Arabidopsis thaliana	core promoter element around -30 of transcription start
rna-XM_002447160.2	A-box	CCGTCC	248	6	+	Petroselinum crispum	cis-acting regulatory element
rna-XM_002447160.2	A-box	CCGTCC	336	6	+	Petroselinum crispum	cis-acting regulatory element
rna-XM_002447160.2	A-box	CCGTCC	542	6	+	Petroselinum crispum	cis-acting regulatory element
rna-XM_002447160.2	as-1	TGACG	123	5	+	Arabidopsis thaliana
rna-XM_002447160.2	as-1	TGACG	165	5	+	Arabidopsis thaliana
rna-XM_002447160.2	as-1	TGACG	173	5	+	Arabidopsis thaliana
rna-XM_002447160.2	as-1	TGACG	183	5	+	Arabidopsis thaliana
rna-XM_002447160.2	as-1	TGACG	532	5	-	Arabidopsis thaliana
rna-XM_002447160.2	as-1	TGACG	735	5	+	Arabidopsis thaliana
rna-XM_002447160.2	Unnamed__4	CTCC	118	4	+	Petroselinum hortense
rna-XM_002447160.2	Unnamed__4	CTCC	145	4	+	Petroselinum hortense
rna-XM_002447160.2	Unnamed__4	CTCC	157	4	+	Petroselinum hortense
rna-XM_002447160.2	Unnamed__4	CTCC	274	4	-	Petroselinum hortense
rna-XM_002447160.2	Unnamed__4	CTCC	286	4	-	Petroselinum hortense
rna-XM_002447160.2	Unnamed__4	CTCC	332	4	+	Petroselinum hortense
rna-XM_002447160.2	Unnamed__4	CTCC	343	4	+	Petroselinum hortense
rna-XM_002447160.2	Unnamed__4	CTCC	348	4	+	Petroselinum hortense
rna-XM_002447160.2	Unnamed__4	CTCC	393	4	+	Petroselinum hortense
rna-XM_002447160.2	Unnamed__4	CTCC	399	4	+	Petroselinum hortense
rna-XM_002447160.2	Unnamed__4	CTCC	515	4	+	Petroselinum hortense
rna-XM_002447160.2	Unnamed__4	CTCC	526	4	-	Petroselinum hortense
rna-XM_002447160.2	Unnamed__4	CTCC	559	4	-	Petroselinum hortense
rna-XM_002447160.2	Unnamed__4	CTCC	576	4	+	Petroselinum hortense
rna-XM_002447160.2	Unnamed__4	CTCC	668	4	-	Petroselinum hortense
rna-XM_002447160.2	Unnamed__4	CTCC	693	4	+	Petroselinum hortense
rna-XM_002447160.2	Unnamed__4	CTCC	1141	4	+	Petroselinum hortense
rna-XM_002447160.2	Unnamed__4	CTCC	1147	4	-	Petroselinum hortense
rna-XM_002447160.2	Unnamed__4	CTCC	1191	4	+	Petroselinum hortense
rna-XM_002447160.2	Unnamed__4	CTCC	1199	4	+	Petroselinum hortense
rna-XM_002447160.2	Unnamed__4	CTCC	1509	4	-	Petroselinum hortense
rna-XM_002447160.2	Unnamed__4	CTCC	1526	4	-	Petroselinum hortense
rna-XM_002447160.2	Unnamed__4	CTCC	1602	4	-	Petroselinum hortense
rna-XM_002447160.2	TCCC-motif	TCTCCCT	117	7	+	Spinacia oleracea	part of a light responsive element
rna-XM_002447160.2	Myb-binding site	CAACAG	1220	6	-	Nicotiana tabacum
rna-XM_002447160.2	Myb-binding site	CAACAG	1401	6	-	Nicotiana tabacum
rna-XM_002447160.2	TGACG-motif	TGACG	123	5	+	Hordeum vulgare	cis-acting regulatory element involved in the MeJA-responsiveness
rna-XM_002447160.2	TGACG-motif	TGACG	165	5	+	Hordeum vulgare	cis-acting regulatory element involved in the MeJA-responsiveness
rna-XM_002447160.2	TGACG-motif	TGACG	173	5	+	Hordeum vulgare	cis-acting regulatory element involved in the MeJA-responsiveness
rna-XM_002447160.2	TGACG-motif	TGACG	183	5	+	Hordeum vulgare	cis-acting regulatory element involved in the MeJA-responsiveness
rna-XM_002447160.2	TGACG-motif	TGACG	532	5	-	Hordeum vulgare	cis-acting regulatory element involved in the MeJA-responsiveness
rna-XM_002447160.2	TGACG-motif	TGACG	735	5	+	Hordeum vulgare	cis-acting regulatory element involved in the MeJA-responsiveness
rna-XM_002447160.2	AT~TATA-box	TATATA	1414	6	-	Arabidopsis thaliana
rna-XM_002447160.2	dOCT	CTCGGATC	505	8	+	Zea mays
rna-XM_002447160.2	CCGTCC-box	CCGTCC	248	6	+	Petroselinum hortense
rna-XM_002447160.2	CCGTCC-box	CCGTCC	336	6	+	Petroselinum hortense
rna-XM_002447160.2	CCGTCC-box	CCGTCC	542	6	+	Petroselinum hortense
rna-XM_002447160.2	Unnamed__1	CGTGG	456	5	-	Zea mays
rna-XM_002447160.2	W box	TTGACC	214	6	-	Arabidopsis thaliana
rna-XM_002447160.2	STRE	AGGGG	232	5	-	Arabidopsis thaliana
rna-XM_002447160.2	STRE	AGGGG	360	5	-	Arabidopsis thaliana
rna-XM_002447160.2	STRE	AGGGG	711	5	-	Arabidopsis thaliana
rna-XM_002447160.2	STRE	AGGGG	1052	5	+	Arabidopsis thaliana
rna-XM_002447160.2	STRE	AGGGG	1086	5	+	Arabidopsis thaliana
rna-XM_002447160.2	STRE	AGGGG	1875	5	-	Arabidopsis thaliana
rna-XM_002447160.2	MYB-like sequence	TAACCA	1586	6	-	Arabidopsis thaliana
rna-XM_002447160.2	CAAT-box	CCAAT	64	5	+	Arabidopsis thaliana	common cis-acting element in promoter and enhancer regions
rna-XM_002447160.2	CAAT-box	CAAT	65	4	+	Nicotiana glutinosa
rna-XM_002447160.2	CAAT-box	CAAT	217	4	+	Nicotiana glutinosa
rna-XM_002447160.2	CAAT-box	CAAAT	219	5	-	Pisum sativum	common cis-acting element in promoter and enhancer regions
rna-XM_002447160.2	CAAT-box	CAAT	628	4	+	Nicotiana glutinosa
rna-XM_002447160.2	CAAT-box	CAAT	717	4	-	Nicotiana glutinosa
rna-XM_002447160.2	CAAT-box	CAAT	732	4	+	Nicotiana glutinosa
rna-XM_002447160.2	CAAT-box	CAAAT	826	5	+	Pisum sativum	common cis-acting element in promoter and enhancer regions
rna-XM_002447160.2	CAAT-box	CAAT	1000	4	-	Nicotiana glutinosa
rna-XM_002447160.2	CAAT-box	CAAT	1020	4	+	Nicotiana glutinosa
rna-XM_002447160.2	CAAT-box	CAAT	1203	4	-	Nicotiana glutinosa
rna-XM_002447160.2	CAAT-box	CAAT	1278	4	+	Nicotiana glutinosa
rna-XM_002447160.2	CAAT-box	CCAAT	1307	5	-	Arabidopsis thaliana	common cis-acting element in promoter and enhancer regions
rna-XM_002447160.2	CAAT-box	CAAAT	1366	5	-	Pisum sativum	common cis-acting element in promoter and enhancer regions
rna-XM_002447160.2	CAAT-box	CAAT	1397	4	+	Nicotiana glutinosa
rna-XM_002447160.2	CAAT-box	CAAT	1484	4	+	Nicotiana glutinosa
rna-XM_002447160.2	CAAT-box	CAAT	1490	4	-	Nicotiana glutinosa
rna-XM_002447160.2	CAAT-box	CAAAT	1546	5	+	Pisum sativum	common cis-acting element in promoter and enhancer regions
rna-XM_002447160.2	CAAT-box	CAAT	1551	4	+	Nicotiana glutinosa
rna-XM_002447160.2	CAAT-box	CAAT	1553	4	-	Nicotiana glutinosa
rna-XM_002447160.2	CAAT-box	CAAAT	1659	5	-	Pisum sativum	common cis-acting element in promoter and enhancer regions
rna-XM_002447160.2	CAAT-box	CAAT	1691	4	-	Nicotiana glutinosa
rna-XM_002447160.2	CAAT-box	CAAT	1734	4	-	Nicotiana glutinosa
rna-XM_002447160.2	CAAT-box	CAAAT	1802	5	-	Pisum sativum	common cis-acting element in promoter and enhancer regions
rna-XM_002447160.2	CAAT-box	CAAAT	1831	5	+	Pisum sativum	common cis-acting element in promoter and enhancer regions
rna-XM_002447160.2	CAAT-box	CCAAT	1844	5	+	Arabidopsis thaliana	common cis-acting element in promoter and enhancer regions
rna-XM_002447160.2	CAAT-box	CAAT	1845	4	+	Nicotiana glutinosa
rna-XM_002447160.2	CAAT-box	CAAT	1851	4	-	Nicotiana glutinosa
rna-XM_002447160.2	CAAT-box	CAAT	1871	4	+	Nicotiana glutinosa
rna-XM_002447160.2	CAAT-box	CAAT	1946	4	-	Nicotiana glutinosa
rna-XM_002447160.2	CAAT-box	CAAT	1980	4	-	Nicotiana glutinosa
rna-XM_002447160.2	TCT-motif	TCTTAC	476	6	+	Arabidopsis thaliana	part of a light responsive element
rna-XM_002447160.2	Unnamed__2	CCCCGG	210	6	+	Zea mays
rna-XM_002447160.2	CAT-box	GCCACT	132	6	-	Arabidopsis thaliana	cis-acting regulatory element related to meristem expression
rna-XM_002447160.2	CAT-box	GCCACT	1150	6	+	Arabidopsis thaliana	cis-acting regulatory element related to meristem expression
rna-XM_002447160.2	Sp1	GGGCGG	450	6	-	Oryza sativa	light responsive element
rna-XM_002447160.2	Sp1	GGGCGG	1058	6	+	Oryza sativa	light responsive element
rna-XM_002447160.2	DRE1	ACCGAGA	484	7	-	Zea mays
rna-XM_002447160.2	ERE	ATTTCATA	1285	8	-	Nicotiana glutinos
rna-XM_002447160.2	GC-motif	CCCCCG	380	6	+	Zea mays	enhancer-like element involved in anoxic specific inducibility
rna-XM_002447160.2	GC-motif	CCCCCG	703	6	-	Zea mays	enhancer-like element involved in anoxic specific inducibility
rna-XM_002447160.2	MYB	CAACAG	1220	6	-	Arabidopsis thaliana
rna-XM_002447160.2	MYB	CAACAG	1401	6	-	Arabidopsis thaliana
rna-XM_002447160.2	MYB	TAACCA	1586	6	-	Arabidopsis thaliana
rna-XM_002447160.2	GT1-motif	GGTTAA	1587	6	+	Arabidopsis thaliana	light responsive element
rna-XM_002447160.2	GARE-motif	TCTGTTG	1400	7	+	Brassica oleracea	gibberellin-responsive element
rna-XM_002447160.2	ARE	AAACCA	1309	6	-	Zea mays	cis-acting regulatory element essential for the anaerobic induction
rna-XM_002447160.2	G-box	CACGTC	184	6	-	Zea mays	cis-acting regulatory element involved in light responsiveness
rna-XM_002447160.2	G-box	CACGAC	654	6	-	Zea mays	cis-acting regulatory element involved in light responsiveness
rna-XM_002447160.2	MRE	AACCTAA	1786	7	-	Petroselinum crispum	MYB binding site involved in light responsiveness
rna-XM_002447160.2	AP-1	TGAGTTAG	1205	8	+	Arabidopsis thaliana
rna-XM_002453555.2	WUN-motif	AAATTTCCT	1715	9	-	Brassica oleracea	wound-responsive element
rna-XM_002453555.2	Myb-binding site	CAACAG	984	6	+	Nicotiana tabacum
rna-XM_002453555.2	Myb-binding site	CAACAG	1831	6	-	Nicotiana tabacum
rna-XM_002453555.2	Myb	TAACTG	434	6	-	Arabidopsis thaliana
rna-XM_002453555.2	Myb	TAACTG	1409	6	+	Arabidopsis thaliana
rna-XM_002453555.2	Myb	CAACTG	1736	6	+	Arabidopsis thaliana
rna-XM_002453555.2	AT~TATA-box	TATATA	1932	6	-	Arabidopsis thaliana
rna-XM_002453555.2	AT~TATA-box	TATATA	1934	6	-	Arabidopsis thaliana
rna-XM_002453555.2	AT~TATA-box	TATATA	1936	6	-	Arabidopsis thaliana
rna-XM_002453555.2	WRE3	CCACCT	705	6	+	Pisum sativum
rna-XM_002453555.2	MBS	CAACTG	1736	6	+	Arabidopsis thaliana	MYB binding site involved in drought-inducibility
rna-XM_002453555.2		motif_sequence	182	4	-	organism	short_function
rna-XM_002453555.2		motif_sequence	231	4	-	organism	short_function
rna-XM_002453555.2		motif_sequence	306	4	-	organism	short_function
rna-XM_002453555.2		motif_sequence	311	4	-	organism	short_function
rna-XM_002453555.2		motif_sequence	404	4	-	organism	short_function
rna-XM_002453555.2		motif_sequence	658	4	+	organism	short_function
rna-XM_002453555.2		motif_sequence	680	4	+	organism	short_function
rna-XM_002453555.2		motif_sequence	844	4	+	organism	short_function
rna-XM_002453555.2		motif_sequence	1330	4	+	organism	short_function
rna-XM_002453555.2		motif_sequence	1548	4	-	organism	short_function
rna-XM_002453555.2		motif_sequence	1555	4	+	organism	short_function
rna-XM_002453555.2		motif_sequence	1635	4	+	organism	short_function
rna-XM_002453555.2		motif_sequence	1913	4	+	organism	short_function
rna-XM_002453555.2		motif_sequence	1959	4	+	organism	short_function
rna-XM_002453555.2		motif_sequence	1985	4	-	organism	short_function
rna-XM_002453555.2	Unnamed__4	CTCC	174	4	-	Petroselinum hortense
rna-XM_002453555.2	Unnamed__4	CTCC	182	4	-	Petroselinum hortense
rna-XM_002453555.2	Unnamed__4	CTCC	214	4	+	Petroselinum hortense
rna-XM_002453555.2	Unnamed__4	CTCC	833	4	-	Petroselinum hortense
rna-XM_002453555.2	Unnamed__4	CTCC	992	4	-	Petroselinum hortense
rna-XM_002453555.2	Unnamed__4	CTCC	995	4	-	Petroselinum hortense
rna-XM_002453555.2	Unnamed__4	CTCC	1148	4	-	Petroselinum hortense
rna-XM_002453555.2	Unnamed__4	CTCC	1214	4	+	Petroselinum hortense
rna-XM_002453555.2	Unnamed__4	CTCC	1298	4	+	Petroselinum hortense
rna-XM_002453555.2	Unnamed__4	CTCC	1381	4	-	Petroselinum hortense
rna-XM_002453555.2	Unnamed__4	CTCC	1681	4	+	Petroselinum hortense
rna-XM_002453555.2	Unnamed__4	CTCC	1950	4	+	Petroselinum hortense
rna-XM_002453555.2	TATA-box	TATA	136	4	+	Arabidopsis thaliana	core promoter element around -30 of transcription start
rna-XM_002453555.2	TATA-box	TATACA	195	6	-	Helianthus annuus	core promoter element around -30 of transcription start
rna-XM_002453555.2	TATA-box	TATA	197	4	+	Arabidopsis thaliana	core promoter element around -30 of transcription start
rna-XM_002453555.2	TATA-box	TATA	244	4	+	Arabidopsis thaliana	core promoter element around -30 of transcription start
rna-XM_002453555.2	TATA-box	ATATAA	466	6	+	Brassica oleracea	core promoter element around -30 of transcription start
rna-XM_002453555.2	TATA-box	TATA	467	4	+	Arabidopsis thaliana	core promoter element around -30 of transcription start
rna-XM_002453555.2	TATA-box	ATTATA	519	6	+	Brassica napus	core promoter element around -30 of transcription start
rna-XM_002453555.2	TATA-box	TATAA	520	5	-	Arabidopsis thaliana	core promoter element around -30 of transcription start
rna-XM_002453555.2	TATA-box	TATA	521	4	+	Arabidopsis thaliana	core promoter element around -30 of transcription start
rna-XM_002453555.2	TATA-box	TACAAAA	632	7	+	Oryza sativa	core promoter element around -30 of transcription start
rna-XM_002453555.2	TATA-box	TATACA	795	6	-	Helianthus annuus	core promoter element around -30 of transcription start
rna-XM_002453555.2	TATA-box	TATA	797	4	+	Arabidopsis thaliana	core promoter element around -30 of transcription start
rna-XM_002453555.2	TATA-box	ccTATAAAaa	971	9	-	Arabidopsis thaliana	core promoter element around -30 of transcription start
rna-XM_002453555.2	TATA-box	TATAAAA	972	7	-	Pisum sativum	core promoter element around -30 of transcription start
rna-XM_002453555.2	TATA-box	TATAAA	973	6	-	Helianthus annuus	core promoter element around -30 of transcription start
rna-XM_002453555.2	TATA-box	TATAA	974	5	-	Arabidopsis thaliana	core promoter element around -30 of transcription start
rna-XM_002453555.2	TATA-box	TATA	975	4	+	Arabidopsis thaliana	core promoter element around -30 of transcription start
rna-XM_002453555.2	TATA-box	TATACA	1013	6	-	Helianthus annuus	core promoter element around -30 of transcription start
rna-XM_002453555.2	TATA-box	TATA	1015	4	-	Arabidopsis thaliana	core promoter element around -30 of transcription start
rna-XM_002453555.2	TATA-box	TATAA	1048	5	-	Arabidopsis thaliana	core promoter element around -30 of transcription start
rna-XM_002453555.2	TATA-box	TATA	1049	4	-	Arabidopsis thaliana	core promoter element around -30 of transcription start
rna-XM_002453555.2	TATA-box	TATA	1264	4	-	Arabidopsis thaliana	core promoter element around -30 of transcription start
rna-XM_002453555.2	TATA-box	ATATAA	1856	6	+	Brassica oleracea	core promoter element around -30 of transcription start
rna-XM_002453555.2	TATA-box	TATA	1857	4	-	Arabidopsis thaliana	core promoter element around -30 of transcription start
rna-XM_002453555.2	TATA-box	ATATAT	1931	6	-	Brassica napus	core promoter element around -30 of transcription start
rna-XM_002453555.2	TATA-box	TATATA	1932	6	-	Arabidopsis thaliana	core promoter element around -30 of transcription start
rna-XM_002453555.2	TATA-box	ATATAT	1933	6	-	Brassica napus	core promoter element around -30 of transcription start
rna-XM_002453555.2	TATA-box	TATATA	1934	6	-	Arabidopsis thaliana	core promoter element around -30 of transcription start
rna-XM_002453555.2	TATA-box	ATATAT	1935	6	-	Brassica napus	core promoter element around -30 of transcription start
rna-XM_002453555.2	TATA-box	TATATA	1936	6	-	Arabidopsis thaliana	core promoter element around -30 of transcription start
rna-XM_002453555.2	TATA-box	TATA	1938	4	-	Arabidopsis thaliana	core promoter element around -30 of transcription start
rna-XM_002453555.2	MYC	CATGTG	57	6	-	Arabidopsis thaliana
rna-XM_002453555.2	MYC	CATTTG	373	6	-	Arabidopsis thaliana
rna-XM_002453555.2	MYC	CATGTG	482	6	-	Arabidopsis thaliana
rna-XM_002453555.2	MYC	CATGTG	539	6	+	Arabidopsis thaliana
rna-XM_002453555.2	MYC	CATGTG	1217	6	-	Arabidopsis thaliana
rna-XM_002453555.2	MYC	CATTTG	1337	6	+	Arabidopsis thaliana
rna-XM_002453555.2	MYC	CATGTG	1349	6	+	Arabidopsis thaliana
rna-XM_002453555.2	ARE	AAACCA	1564	6	+	Zea mays	cis-acting regulatory element essential for the anaerobic induction
rna-XM_002453555.2	ARE	AAACCA	1614	6	+	Zea mays	cis-acting regulatory element essential for the anaerobic induction
rna-XM_002453555.2	MYB	TAACCA	369	6	+	Arabidopsis thaliana
rna-XM_002453555.2	MYB	CAACAG	984	6	+	Arabidopsis thaliana
rna-XM_002453555.2	MYB	CAACCA	1654	6	-	Arabidopsis thaliana
rna-XM_002453555.2	MYB	CAACAG	1831	6	-	Arabidopsis thaliana
rna-XM_002453555.2	MYB	TAACCA	1859	6	+	Arabidopsis thaliana
rna-XM_002453555.2	GATA-motif	AAGGATAAGG	893	9	+	Solanum tuberosum	part of a light responsive element
rna-XM_002453555.2	G-Box	TCCACATGGCA	1215	10	+	Triticum aestivum	cis-acting regulatory element involved in light responsiveness
rna-XM_002453555.2	O2-site	GATGATGTGG	1601	9	+	Zea mays	cis-acting regulatory element involved in zein metabolism regulation
rna-XM_002453555.2	O2-site	GATGATGTGG	1952	9	-	Zea mays	cis-acting regulatory element involved in zein metabolism regulation
rna-XM_002453555.2	Myc	TCTCTTA	295	7	-	Arabidopsis thaliana
rna-XM_002453555.2	CAAT-box	CAAAT	11	5	+	Pisum sativum	common cis-acting element in promoter and enhancer regions
rna-XM_002453555.2	CAAT-box	CAAAT	88	5	+	Pisum sativum	common cis-acting element in promoter and enhancer regions
rna-XM_002453555.2	CAAT-box	CAAT	109	4	+	Nicotiana glutinosa
rna-XM_002453555.2	CAAT-box	CAAT	321	4	-	Nicotiana glutinosa
rna-XM_002453555.2	CAAT-box	CAAAT	373	5	+	Pisum sativum	common cis-acting element in promoter and enhancer regions
rna-XM_002453555.2	CAAT-box	CAAT	394	4	+	Nicotiana glutinosa
rna-XM_002453555.2	CAAT-box	CCAAT	463	5	+	Arabidopsis thaliana	common cis-acting element in promoter and enhancer regions
rna-XM_002453555.2	CAAT-box	CAAT	464	4	+	Nicotiana glutinosa
rna-XM_002453555.2	CAAT-box	CAAT	517	4	+	Nicotiana glutinosa
rna-XM_002453555.2	CAAT-box	CAAT	593	4	+	Nicotiana glutinosa
rna-XM_002453555.2	CAAT-box	CAAAT	785	5	+	Pisum sativum	common cis-acting element in promoter and enhancer regions
rna-XM_002453555.2	CAAT-box	CAAT	793	4	-	Nicotiana glutinosa
rna-XM_002453555.2	CAAT-box	CAAT	826	4	+	Nicotiana glutinosa
rna-XM_002453555.2	CAAT-box	CCAAT	874	5	+	Arabidopsis thaliana	common cis-acting element in promoter and enhancer regions
rna-XM_002453555.2	CAAT-box	CAAT	875	4	+	Nicotiana glutinosa
rna-XM_002453555.2	CAAT-box	CAAAT	954	5	-	Pisum sativum	common cis-acting element in promoter and enhancer regions
rna-XM_002453555.2	CAAT-box	CAAT	1028	4	-	Nicotiana glutinosa
rna-XM_002453555.2	CAAT-box	CAAT	1060	4	+	Nicotiana glutinosa
rna-XM_002453555.2	CAAT-box	CAAAT	1138	5	+	Pisum sativum	common cis-acting element in promoter and enhancer regions
rna-XM_002453555.2	CAAT-box	CAAAT	1164	5	+	Pisum sativum	common cis-acting element in promoter and enhancer regions
rna-XM_002453555.2	CAAT-box	CAAAT	1232	5	+	Pisum sativum	common cis-acting element in promoter and enhancer regions
rna-XM_002453555.2	CAAT-box	CAAAT	1338	5	-	Pisum sativum	common cis-acting element in promoter and enhancer regions
rna-XM_002453555.2	CAAT-box	CAAAT	1388	5	-	Pisum sativum	common cis-acting element in promoter and enhancer regions
rna-XM_002453555.2	CAAT-box	CAAT	1432	4	-	Nicotiana glutinosa
rna-XM_002453555.2	CAAT-box	CAAT	1515	4	+	Nicotiana glutinosa
rna-XM_002453555.2	CAAT-box	CAAAT	1525	5	+	Pisum sativum	common cis-acting element in promoter and enhancer regions
rna-XM_002453555.2	CAAT-box	CAAT	1540	4	+	Nicotiana glutinosa
rna-XM_002453555.2	CAAT-box	CAAAT	1571	5	+	Pisum sativum	common cis-acting element in promoter and enhancer regions
rna-XM_002453555.2	CAAT-box	CAAT	1591	4	-	Nicotiana glutinosa
rna-XM_002453555.2	CAAT-box	TGCCAAC	1780	7	+	Petunia hybrida	common cis-acting element in promoter and enhancer regions
rna-XM_002453555.2	CAAT-box	CAAAT	1853	5	+	Pisum sativum	common cis-acting element in promoter and enhancer regions
rna-XM_002453555.2	STRE	AGGGG	1194	5	+	Arabidopsis thaliana
rna-XM_002453555.2	MYB-like sequence	TAACCA	369	6	+	Arabidopsis thaliana
rna-XM_002453555.2	MYB-like sequence	TAACCA	1859	6	+	Arabidopsis thaliana
rna-XM_002453555.2	W box	TTGACC	1896	6	+	Arabidopsis thaliana
rna-XM_002453555.2	CAT-box	GCCACT	83	6	-	Arabidopsis thaliana	cis-acting regulatory element related to meristem expression
rna-XM_002453555.2	Box 4	ATTAAT	618	6	+	Petroselinum crispum	part of a conserved DNA module involved in light responsiveness
rna-XM_002453555.2	Box 4	ATTAAT	654	6	+	Petroselinum crispum	part of a conserved DNA module involved in light responsiveness
rna-XM_002453555.2	Box 4	ATTAAT	1173	6	-	Petroselinum crispum	part of a conserved DNA module involved in light responsiveness
rna-XM_002453555.2	Box 4	ATTAAT	1311	6	-	Petroselinum crispum	part of a conserved DNA module involved in light responsiveness
rna-XM_002453555.2	TCT-motif	TCTTAC	1236	6	+	Arabidopsis thaliana	part of a light responsive element
rna-XM_002453582.2	MYB	TAACCA	1005	6	+	Arabidopsis thaliana
rna-XM_002453582.2	GT1-motif	GGTTAAT	1003	7	-	Avena sativa	light responsive element
rna-XM_002453582.2	GT1-motif	GGTTAA	1004	6	-	Arabidopsis thaliana	light responsive element
rna-XM_002453582.2	ARE	AAACCA	118	6	+	Zea mays	cis-acting regulatory element essential for the anaerobic induction
rna-XM_002453582.2	GATA-motif	GATAGGA	93	7	+	Arabidopsis thaliana	part of a light responsive element
rna-XM_002453582.2	GATA-motif	GATAGGG	1425	7	-	Pisum sativum	part of a light responsive element
rna-XM_002453582.2	AE-box	AGAAACAA	1949	8	+	Arabidopsis thaliana	part of a module for light response
rna-XM_002453582.2	CAG-motif	GAAAGGCAGAC	1640	10	+	Arabidopsis thaliana	part of a light response element
rna-XM_002453582.2	G-Box	CACGTG	70	6	+	Pisum sativum	cis-acting regulatory element involved in light responsiveness
rna-XM_002453582.2	G-Box	CACGTG	122	6	+	Pisum sativum	cis-acting regulatory element involved in light responsiveness
rna-XM_002453582.2	G-Box	CACGTT	915	6	-	Pisum sativum	cis-acting regulatory element involved in light responsiveness
rna-XM_002453582.2	G-Box	CACGTT	935	6	-	Pisum sativum	cis-acting regulatory element involved in light responsiveness
rna-XM_002453582.2	O2-site	GATGACATGG	1470	9	+	Zea mays	cis-acting regulatory element involved in zein metabolism regulation
rna-XM_002453582.2	G-box	CACGTG	70	6	+	Arabidopsis thaliana	cis-acting regulatory element involved in light responsiveness
rna-XM_002453582.2	G-box	CACGTG	122	6	+	Arabidopsis thaliana	cis-acting regulatory element involved in light responsiveness
rna-XM_002453582.2	G-box	CACGTC	544	6	-	Zea mays	cis-acting regulatory element involved in light responsiveness
rna-XM_002453582.2	G-box	TACGTG	1821	6	+	Arabidopsis thaliana	cis-acting regulatory element involved in light responsiveness
rna-XM_002453582.2	P-box	CCTTTTG	1521	7	+	Oryza sativa	gibberellin-responsive element
rna-XM_002453582.2	CAAT-box	CAAT	18	4	+	Nicotiana glutinosa
rna-XM_002453582.2	CAAT-box	CAAT	20	4	-	Nicotiana glutinosa
rna-XM_002453582.2	CAAT-box	CAAT	46	4	-	Nicotiana glutinosa
rna-XM_002453582.2	CAAT-box	CAAAT	89	5	-	Pisum sativum	common cis-acting element in promoter and enhancer regions
rna-XM_002453582.2	CAAT-box	CAAT	269	4	+	Nicotiana glutinosa
rna-XM_002453582.2	CAAT-box	CAAT	271	4	-	Nicotiana glutinosa
rna-XM_002453582.2	CAAT-box	CAAT	380	4	+	Nicotiana glutinosa
rna-XM_002453582.2	CAAT-box	CAAT	478	4	-	Nicotiana glutinosa
rna-XM_002453582.2	CAAT-box	CAAAT	488	5	+	Pisum sativum	common cis-acting element in promoter and enhancer regions
rna-XM_002453582.2	CAAT-box	CAAAT	491	5	-	Pisum sativum	common cis-acting element in promoter and enhancer regions
rna-XM_002453582.2	CAAT-box	CAAT	683	4	-	Nicotiana glutinosa
rna-XM_002453582.2	CAAT-box	CAAAT	691	5	-	Pisum sativum	common cis-acting element in promoter and enhancer regions
rna-XM_002453582.2	CAAT-box	CAAAT	1074	5	+	Pisum sativum	common cis-acting element in promoter and enhancer regions
rna-XM_002453582.2	CAAT-box	CCAAT	1081	5	+	Arabidopsis thaliana	common cis-acting element in promoter and enhancer regions
rna-XM_002453582.2	CAAT-box	CAAT	1082	4	+	Nicotiana glutinosa
rna-XM_002453582.2	CAAT-box	CCAAT	1312	5	-	Arabidopsis thaliana	common cis-acting element in promoter and enhancer regions
rna-XM_002453582.2	CAAT-box	CCAAT	1324	5	-	Arabidopsis thaliana	common cis-acting element in promoter and enhancer regions
rna-XM_002453582.2	CAAT-box	CCAAT	1383	5	+	Arabidopsis thaliana	common cis-acting element in promoter and enhancer regions
rna-XM_002453582.2	CAAT-box	CAAT	1384	4	+	Nicotiana glutinosa
rna-XM_002453582.2	CAAT-box	CAAT	1444	4	-	Nicotiana glutinosa
rna-XM_002453582.2	CAAT-box	CAAT	1448	4	+	Nicotiana glutinosa
rna-XM_002453582.2	CAAT-box	CAAT	1637	4	-	Nicotiana glutinosa
rna-XM_002453582.2	CAAT-box	CAAT	1772	4	+	Nicotiana glutinosa
rna-XM_002453582.2	CAAT-box	CCAAT	1774	5	-	Arabidopsis thaliana	common cis-acting element in promoter and enhancer regions
rna-XM_002453582.2	CAAT-box	CAAT	1783	4	+	Nicotiana glutinosa
rna-XM_002453582.2	CAAT-box	CCAAT	1859	5	-	Arabidopsis thaliana	common cis-acting element in promoter and enhancer regions
rna-XM_002453582.2	CCAAT-box	CAACGG	1144	6	-	Hordeum vulgare	MYBHv1 binding site
rna-XM_002453582.2	MYB-like sequence	TAACCA	1005	6	+	Arabidopsis thaliana
rna-XM_002453582.2	STRE	AGGGG	35	5	-	Arabidopsis thaliana
rna-XM_002453582.2	STRE	AGGGG	362	5	-	Arabidopsis thaliana
rna-XM_002453582.2	STRE	AGGGG	574	5	+	Arabidopsis thaliana
rna-XM_002453582.2	STRE	AGGGG	754	5	+	Arabidopsis thaliana
rna-XM_002453582.2	STRE	AGGGG	954	5	-	Arabidopsis thaliana
rna-XM_002453582.2	STRE	AGGGG	1534	5	-	Arabidopsis thaliana
rna-XM_002453582.2	STRE	AGGGG	1828	5	+	Arabidopsis thaliana
rna-XM_002453582.2	CAT-box	GCCACT	743	6	+	Arabidopsis thaliana	cis-acting regulatory element related to meristem expression
rna-XM_002453582.2	CAT-box	GCCACT	1394	6	+	Arabidopsis thaliana	cis-acting regulatory element related to meristem expression
rna-XM_002453582.2	Unnamed__2	CCCCGG	1570	6	-	Zea mays
rna-XM_002453582.2	MBSI	TTTTTACGGTTA	317	11	+	Petunia hybrida	MYB binding site involved in flavonoid biosynthetic genes regulation
rna-XM_002453582.2	TCT-motif	TCTTAC	505	6	-	Arabidopsis thaliana	part of a light responsive element
rna-XM_002453582.2	TCT-motif	TCTTAC	634	6	+	Arabidopsis thaliana	part of a light responsive element
rna-XM_002453582.2	Myb	TAACTG	447	6	+	Arabidopsis thaliana
rna-XM_002453582.2	Myb	CAACTG	1349	6	+	Arabidopsis thaliana
rna-XM_002453582.2	Myb	CAACTG	1453	6	-	Arabidopsis thaliana
rna-XM_002453582.2	Unnamed__1	CGTGG	121	5	-	Zea mays
rna-XM_002453582.2	Unnamed__1	CGTGG	888	5	+	Zea mays
rna-XM_002453582.2	Unnamed__1	CGTGG	917	5	+	Zea mays
rna-XM_002453582.2	Unnamed__1	CGTGG	937	5	+	Zea mays
rna-XM_002453582.2	Unnamed__1	CGTGG	1247	5	-	Zea mays
rna-XM_002453582.2	Unnamed__1	CGTGG	1256	5	-	Zea mays
rna-XM_002453582.2	WRE3	CCACCT	1166	6	+	Pisum sativum
rna-XM_002453582.2	AT~TATA-box	TATATA	1611	6	-	Arabidopsis thaliana
rna-XM_002453582.2	MYB recognition site	CCGTTG	1144	6	+	Arabidopsis thaliana
rna-XM_002453582.2	TGACG-motif	TGACG	76	5	+	Hordeum vulgare	cis-acting regulatory element involved in the MeJA-responsiveness
rna-XM_002453582.2	AT1-motif	AATTATTTTTTATT	672	13	-	Solanum tuberosum	part of a light responsive module
rna-XM_002453582.2	ABRE3a	TACGTG	1821	6	+	Zea mays
rna-XM_002453582.2	MBS	CAACTG	1349	6	+	Arabidopsis thaliana	MYB binding site involved in drought-inducibility
rna-XM_002453582.2	MBS	CAACTG	1453	6	-	Arabidopsis thaliana	MYB binding site involved in drought-inducibility
rna-XM_002453582.2	TGA-element	AACGAC	1228	6	-	Brassica oleracea	auxin-responsive element
rna-XM_002453582.2	TC-rich repeats	GTTTTCTTAC	419	9	-	Nicotiana tabacum	cis-acting element involved in defense and stress responsiveness
rna-XM_002453582.2	TC-rich repeats	GTTTTCTTAC	505	9	-	Nicotiana tabacum	cis-acting element involved in defense and stress responsiveness
rna-XM_002453582.2	TC-rich repeats	GTTTTCTTAC	1598	9	+	Nicotiana tabacum	cis-acting element involved in defense and stress responsiveness
rna-XM_002453582.2	ABRE	CACGTG	70	6	+	Arabidopsis thaliana	cis-acting element involved in the abscisic acid responsiveness
rna-XM_002453582.2	ABRE	ACGTG	71	5	+	Arabidopsis thaliana	cis-acting element involved in the abscisic acid responsiveness
rna-XM_002453582.2	ABRE	CACGTG	122	6	+	Arabidopsis thaliana	cis-acting element involved in the abscisic acid responsiveness
rna-XM_002453582.2	ABRE	ACGTG	123	5	+	Arabidopsis thaliana	cis-acting element involved in the abscisic acid responsiveness
rna-XM_002453582.2	ABRE	ACGTG	545	5	+	Arabidopsis thaliana	cis-acting element involved in the abscisic acid responsiveness
rna-XM_002453582.2	ABRE	ACGTG	916	5	+	Arabidopsis thaliana	cis-acting element involved in the abscisic acid responsiveness
rna-XM_002453582.2	ABRE	ACGTG	936	5	+	Arabidopsis thaliana	cis-acting element involved in the abscisic acid responsiveness
rna-XM_002453582.2	ABRE	CGTACGTGCA	1819	9	+	Hordeum vulgare	cis-acting element involved in the abscisic acid responsiveness
rna-XM_002453582.2	ABRE	ACGTG	1822	5	+	Arabidopsis thaliana	cis-acting element involved in the abscisic acid responsiveness
rna-XM_002453582.2	CGTCA-motif	CGTCA	76	5	-	Hordeum vulgare	cis-acting regulatory element involved in the MeJA-responsiveness
rna-XM_002453582.2	AAGAA-motif	GAAAGAA	1283	7	-	Avena sativa
rna-XM_002453582.2	AAGAA-motif	gGTAAAGAAA	1932	9	+	Avena sativa
rna-XM_002453582.2	AAGAA-motif	GAAAGAA	1938	7	+	Avena sativa
rna-XM_002453582.2	AAGAA-motif	GAAAGAA	1942	7	+	Avena sativa
rna-XM_002453582.2	AAGAA-motif	GAAAGAA	1946	7	+	Avena sativa
rna-XM_002453582.2	AAGAA-motif	GAAAGAA	1958	7	+	Avena sativa
rna-XM_002453582.2	AAGAA-motif	GAAAGAA	1962	7	+	Avena sativa
rna-XM_002453582.2	AAGAA-motif	GAAAGAA	1966	7	+	Avena sativa
rna-XM_002453582.2	AAGAA-motif	GAAAGAA	1970	7	+	Avena sativa
rna-XM_002453582.2	AAGAA-motif	GAAAGAA	1974	7	+	Avena sativa
rna-XM_002453582.2	AAGAA-motif	GAAAGAA	1978	7	+	Avena sativa
rna-XM_002453582.2	AAGAA-motif	GAAAGAA	1982	7	+	Avena sativa
rna-XM_002453582.2	AAGAA-motif	GAAAGAA	1986	7	+	Avena sativa
rna-XM_002453582.2	AAGAA-motif	GAAAGAA	1990	7	+	Avena sativa
rna-XM_002453582.2	AAGAA-motif	GAAAGAA	1994	7	+	Avena sativa
rna-XM_002453582.2		motif_sequence	127	4	-	organism	short_function
rna-XM_002453582.2		motif_sequence	171	4	-	organism	short_function
rna-XM_002453582.2		motif_sequence	368	4	+	organism	short_function
rna-XM_002453582.2		motif_sequence	452	4	-	organism	short_function
rna-XM_002453582.2		motif_sequence	534	4	-	organism	short_function
rna-XM_002453582.2		motif_sequence	641	4	-	organism	short_function
rna-XM_002453582.2		motif_sequence	663	4	-	organism	short_function
rna-XM_002453582.2		motif_sequence	781	4	+	organism	short_function
rna-XM_002453582.2		motif_sequence	1013	4	+	organism	short_function
rna-XM_002453582.2		motif_sequence	1029	4	-	organism	short_function
rna-XM_002453582.2		motif_sequence	1140	4	+	organism	short_function
rna-XM_002453582.2		motif_sequence	1156	4	+	organism	short_function
rna-XM_002453582.2		motif_sequence	1215	4	+	organism	short_function
rna-XM_002453582.2		motif_sequence	1482	4	-	organism	short_function
rna-XM_002453582.2		motif_sequence	1645	4	-	organism	short_function
rna-XM_002453582.2		motif_sequence	1842	4	-	organism	short_function
rna-XM_002453582.2	ABRE4	CACGTA	1821	6	-	Zea mays
rna-XM_002453582.2	as-1	TGACG	76	5	+	Arabidopsis thaliana
rna-XM_002453582.2	Unnamed__4	CTCC	578	4	-	Petroselinum hortense
rna-XM_002453582.2	Unnamed__4	CTCC	772	4	+	Petroselinum hortense
rna-XM_002453582.2	Unnamed__4	CTCC	786	4	+	Petroselinum hortense
rna-XM_002453582.2	Unnamed__4	CTCC	795	4	+	Petroselinum hortense
rna-XM_002453582.2	Unnamed__4	CTCC	834	4	-	Petroselinum hortense
rna-XM_002453582.2	Unnamed__4	CTCC	891	4	-	Petroselinum hortense
rna-XM_002453582.2	Unnamed__4	CTCC	920	4	-	Petroselinum hortense
rna-XM_002453582.2	Unnamed__4	CTCC	925	4	-	Petroselinum hortense
rna-XM_002453582.2	Unnamed__4	CTCC	963	4	+	Petroselinum hortense
rna-XM_002453582.2	Unnamed__4	CTCC	1045	4	-	Petroselinum hortense
rna-XM_002453582.2	Unnamed__4	CTCC	1048	4	-	Petroselinum hortense
rna-XM_002453582.2	Unnamed__4	CTCC	1103	4	-	Petroselinum hortense
rna-XM_002453582.2	Unnamed__4	CTCC	1161	4	+	Petroselinum hortense
rna-XM_002453582.2	Unnamed__4	CTCC	1239	4	+	Petroselinum hortense
rna-XM_002453582.2	Unnamed__4	CTCC	1242	4	+	Petroselinum hortense
rna-XM_002453582.2	Unnamed__4	CTCC	1262	4	+	Petroselinum hortense
rna-XM_002453582.2	Unnamed__4	CTCC	1301	4	+	Petroselinum hortense
rna-XM_002453582.2	Unnamed__4	CTCC	1345	4	-	Petroselinum hortense
rna-XM_002453582.2	Unnamed__4	CTCC	1403	4	-	Petroselinum hortense
rna-XM_002453582.2	Unnamed__4	CTCC	1496	4	-	Petroselinum hortense
rna-XM_002453582.2	Unnamed__4	CTCC	1561	4	+	Petroselinum hortense
rna-XM_002453582.2	Unnamed__4	CTCC	1567	4	+	Petroselinum hortense
rna-XM_002453582.2	Unnamed__4	CTCC	1593	4	-	Petroselinum hortense
rna-XM_002453582.2	Unnamed__4	CTCC	1651	4	+	Petroselinum hortense
rna-XM_002453582.2	Unnamed__4	CTCC	1702	4	-	Petroselinum hortense
rna-XM_002453582.2	Unnamed__4	CTCC	1748	4	-	Petroselinum hortense
rna-XM_002453582.2	Unnamed__4	CTCC	1842	4	-	Petroselinum hortense
rna-XM_002453582.2	Unnamed__4	CTCC	1888	4	-	Petroselinum hortense
rna-XM_002453582.2	Unnamed__4	CTCC	1926	4	+	Petroselinum hortense
rna-XM_002453582.2	TATA-box	TATAA	326	5	-	Arabidopsis thaliana	core promoter element around -30 of transcription start
rna-XM_002453582.2	TATA-box	TATA	327	4	+	Arabidopsis thaliana	core promoter element around -30 of transcription start
rna-XM_002453582.2	TATA-box	ATATAA	417	6	+	Brassica oleracea	core promoter element around -30 of transcription start
rna-XM_002453582.2	TATA-box	TATA	418	4	+	Arabidopsis thaliana	core promoter element around -30 of transcription start
rna-XM_002453582.2	TATA-box	ATATAA	444	6	+	Brassica oleracea	core promoter element around -30 of transcription start
rna-XM_002453582.2	TATA-box	TATA	445	4	+	Arabidopsis thaliana	core promoter element around -30 of transcription start
rna-XM_002453582.2	TATA-box	TATACA	1609	6	-	Helianthus annuus	core promoter element around -30 of transcription start
rna-XM_002453582.2	TATA-box	TATATA	1611	6	-	Arabidopsis thaliana	core promoter element around -30 of transcription start
rna-XM_002453582.2	TATA-box	ATATAA	1612	6	+	Brassica oleracea	core promoter element around -30 of transcription start
rna-XM_002453582.2	TATA-box	TATA	1613	4	-	Arabidopsis thaliana	core promoter element around -30 of transcription start
rna-XM_002453582.2	LS7	CAGATTTATTTTTA	309	13	+	Zea mays	part of a light responsive element
rna-XM_002453582.2	LTR	CCGAAA	1589	6	-	Hordeum vulgare	cis-acting element involved in low-temperature responsiveness
rna-XM_002453582.2	MYC	CAATTG	18	6	+	Arabidopsis thaliana
rna-XM_002453582.2	MYC	CATGTG	130	6	+	Arabidopsis thaliana
rna-XM_002453582.2	MYC	CAATTG	269	6	+	Arabidopsis thaliana
rna-XM_002453582.2	MYC	CATGTG	642	6	-	Arabidopsis thaliana
rna-XM_002453582.2	MYC	CAATTG	1772	6	-	Arabidopsis thaliana
rna-XM_002454023.2	MSA-like	(T/C)C(T/C)AACGG(T/C)(T/C)A	1031	8.5	+	Catharanthus roseus	cis-acting element involved in cell cycle regulation
rna-XM_002454023.2	Unnamed__6	taTAAATATct	295	10	+	Zea mays
rna-XM_002454023.2	Box 4	ATTAAT	296	6	+	Petroselinum crispum	part of a conserved DNA module involved in light responsiveness
rna-XM_002454023.2	Box 4	ATTAAT	506	6	+	Petroselinum crispum	part of a conserved DNA module involved in light responsiveness
rna-XM_002454023.2	Box 4	ATTAAT	1086	6	-	Petroselinum crispum	part of a conserved DNA module involved in light responsiveness
rna-XM_002454023.2	Box 4	ATTAAT	1709	6	-	Petroselinum crispum	part of a conserved DNA module involved in light responsiveness
rna-XM_002454023.2	TCT-motif	TCTTAC	887	6	+	Arabidopsis thaliana	part of a light responsive element
rna-XM_002454023.2	TCT-motif	TCTTAC	1296	6	+	Arabidopsis thaliana	part of a light responsive element
rna-XM_002454023.2	CAAT-box	CAAAT	54	5	+	Pisum sativum	common cis-acting element in promoter and enhancer regions
rna-XM_002454023.2	CAAT-box	CAAAT	57	5	-	Pisum sativum	common cis-acting element in promoter and enhancer regions
rna-XM_002454023.2	CAAT-box	CAAT	86	4	-	Nicotiana glutinosa
rna-XM_002454023.2	CAAT-box	CCAAT	99	5	-	Arabidopsis thaliana	common cis-acting element in promoter and enhancer regions
rna-XM_002454023.2	CAAT-box	CCAAT	125	5	-	Arabidopsis thaliana	common cis-acting element in promoter and enhancer regions
rna-XM_002454023.2	CAAT-box	CAAT	182	4	-	Nicotiana glutinosa
rna-XM_002454023.2	CAAT-box	CAAT	207	4	-	Nicotiana glutinosa
rna-XM_002454023.2	CAAT-box	CAAT	220	4	-	Nicotiana glutinosa
rna-XM_002454023.2	CAAT-box	CAAAT	374	5	+	Pisum sativum	common cis-acting element in promoter and enhancer regions
rna-XM_002454023.2	CAAT-box	CAAT	379	4	-	Nicotiana glutinosa
rna-XM_002454023.2	CAAT-box	CAAAT	408	5	+	Pisum sativum	common cis-acting element in promoter and enhancer regions
rna-XM_002454023.2	CAAT-box	CAAAT	462	5	+	Pisum sativum	common cis-acting element in promoter and enhancer regions
rna-XM_002454023.2	CAAT-box	CAAAT	532	5	-	Pisum sativum	common cis-acting element in promoter and enhancer regions
rna-XM_002454023.2	CAAT-box	CAAAT	543	5	+	Pisum sativum	common cis-acting element in promoter and enhancer regions
rna-XM_002454023.2	CAAT-box	CAAAT	622	5	-	Pisum sativum	common cis-acting element in promoter and enhancer regions
rna-XM_002454023.2	CAAT-box	CCAAT	786	5	+	Arabidopsis thaliana	common cis-acting element in promoter and enhancer regions
rna-XM_002454023.2	CAAT-box	CAAT	787	4	+	Nicotiana glutinosa
rna-XM_002454023.2	CAAT-box	CAAAT	792	5	+	Pisum sativum	common cis-acting element in promoter and enhancer regions
rna-XM_002454023.2	CAAT-box	CAAT	804	4	+	Nicotiana glutinosa
rna-XM_002454023.2	CAAT-box	CAAT	845	4	-	Nicotiana glutinosa
rna-XM_002454023.2	CAAT-box	CAAT	924	4	+	Nicotiana glutinosa
rna-XM_002454023.2	CAAT-box	CAAT	1093	4	-	Nicotiana glutinosa
rna-XM_002454023.2	CAAT-box	CAAAT	1113	5	+	Pisum sativum	common cis-acting element in promoter and enhancer regions
rna-XM_002454023.2	CAAT-box	CAAT	1293	4	+	Nicotiana glutinosa
rna-XM_002454023.2	CAAT-box	CAAAT	1347	5	-	Pisum sativum	common cis-acting element in promoter and enhancer regions
rna-XM_002454023.2	CAAT-box	CCAAT	1437	5	-	Arabidopsis thaliana	common cis-acting element in promoter and enhancer regions
rna-XM_002454023.2	CAAT-box	CAAAT	1455	5	-	Pisum sativum	common cis-acting element in promoter and enhancer regions
rna-XM_002454023.2	CAAT-box	CCAAT	1461	5	-	Arabidopsis thaliana	common cis-acting element in promoter and enhancer regions
rna-XM_002454023.2	CAAT-box	CAAT	1666	4	-	Nicotiana glutinosa
rna-XM_002454023.2	CAAT-box	CAAAT	1690	5	-	Pisum sativum	common cis-acting element in promoter and enhancer regions
rna-XM_002454023.2	CAAT-box	CAAT	1738	4	-	Nicotiana glutinosa
rna-XM_002454023.2	CAAT-box	CAAAT	1855	5	-	Pisum sativum	common cis-acting element in promoter and enhancer regions
rna-XM_002454023.2	CAAT-box	CCAAT	1872	5	+	Arabidopsis thaliana	common cis-acting element in promoter and enhancer regions
rna-XM_002454023.2	CAAT-box	CAAT	1873	4	+	Nicotiana glutinosa
rna-XM_002454023.2	CAAT-box	CCAAT	1888	5	-	Arabidopsis thaliana	common cis-acting element in promoter and enhancer regions
rna-XM_002454023.2	CAAT-box	CAAT	1912	4	+	Nicotiana glutinosa
rna-XM_002454023.2	CAAT-box	CAAT	1914	4	-	Nicotiana glutinosa
rna-XM_002454023.2	W box	TTGACC	59	6	+	Arabidopsis thaliana
rna-XM_002454023.2	W box	TTGACC	572	6	-	Arabidopsis thaliana
rna-XM_002454023.2	STRE	AGGGG	16	5	+	Arabidopsis thaliana
rna-XM_002454023.2	STRE	AGGGG	150	5	-	Arabidopsis thaliana
rna-XM_002454023.2	STRE	AGGGG	856	5	-	Arabidopsis thaliana
rna-XM_002454023.2	STRE	AGGGG	996	5	+	Arabidopsis thaliana
rna-XM_002454023.2	STRE	AGGGG	1007	5	+	Arabidopsis thaliana
rna-XM_002454023.2	STRE	AGGGG	1450	5	-	Arabidopsis thaliana
rna-XM_002454023.2	Box III	atCATTTTCACt	1216	11	+	Pisum sativum	protein binding site
rna-XM_002454023.2	G-box	CACGAC	75	6	-	Zea mays	cis-acting regulatory element involved in light responsiveness
rna-XM_002454023.2	G-box	TACGTG	1040	6	-	Arabidopsis thaliana	cis-acting regulatory element involved in light responsiveness
rna-XM_002454023.2	MRE	AACCTAA	495	7	-	Petroselinum crispum	MYB binding site involved in light responsiveness
rna-XM_002454023.2	MRE	AACCTAA	1121	7	-	Petroselinum crispum	MYB binding site involved in light responsiveness
rna-XM_002454023.2	MYB	CAACCA	943	6	+	Arabidopsis thaliana
rna-XM_002454023.2	GATA-motif	GATAGGG	1004	7	+	Pisum sativum	part of a light responsive element
rna-XM_002454023.2	DRE1	ACCGAGA	1865	7	+	Zea mays
rna-XM_002454023.2	G-Box	CACGTT	1808	6	-	Pisum sativum	cis-acting regulatory element involved in light responsiveness
rna-XM_002454023.2	ABRE4	CACGTA	1040	6	+	Zea mays
rna-XM_002454023.2	Unnamed__4	CTCC	11	4	-	Petroselinum hortense
rna-XM_002454023.2	Unnamed__4	CTCC	108	4	+	Petroselinum hortense
rna-XM_002454023.2	Unnamed__4	CTCC	132	4	+	Petroselinum hortense
rna-XM_002454023.2	Unnamed__4	CTCC	339	4	-	Petroselinum hortense
rna-XM_002454023.2	Unnamed__4	CTCC	396	4	+	Petroselinum hortense
rna-XM_002454023.2	Unnamed__4	CTCC	400	4	+	Petroselinum hortense
rna-XM_002454023.2	Unnamed__4	CTCC	435	4	-	Petroselinum hortense
rna-XM_002454023.2	Unnamed__4	CTCC	609	4	-	Petroselinum hortense
rna-XM_002454023.2	Unnamed__4	CTCC	631	4	-	Petroselinum hortense
rna-XM_002454023.2	Unnamed__4	CTCC	635	4	-	Petroselinum hortense
rna-XM_002454023.2	Unnamed__4	CTCC	1440	4	-	Petroselinum hortense
rna-XM_002454023.2	Unnamed__4	CTCC	1598	4	+	Petroselinum hortense
rna-XM_002454023.2	Unnamed__4	CTCC	1777	4	-	Petroselinum hortense
rna-XM_002454023.2	NON	CAACGGCCACG	1033	10	+	Nicotiana tabacum
rna-XM_002454023.2	TATA-box	ccTATAAAaa	194	9	+	Arabidopsis thaliana	core promoter element around -30 of transcription start
rna-XM_002454023.2	TATA-box	ATTATA	237	6	+	Brassica napus	core promoter element around -30 of transcription start
rna-XM_002454023.2	TATA-box	TATAA	238	5	-	Arabidopsis thaliana	core promoter element around -30 of transcription start
rna-XM_002454023.2	TATA-box	TATA	239	4	+	Arabidopsis thaliana	core promoter element around -30 of transcription start
rna-XM_002454023.2	TATA-box	TATATA	283	6	+	Arabidopsis thaliana	core promoter element around -30 of transcription start
rna-XM_002454023.2	TATA-box	ATATAA	284	6	+	Brassica oleracea	core promoter element around -30 of transcription start
rna-XM_002454023.2	TATA-box	TATA	285	4	+	Arabidopsis thaliana	core promoter element around -30 of transcription start
rna-XM_002454023.2	TATA-box	TATACA	310	6	-	Helianthus annuus	core promoter element around -30 of transcription start
rna-XM_002454023.2	TATA-box	TATA	312	4	+	Arabidopsis thaliana	core promoter element around -30 of transcription start
rna-XM_002454023.2	TATA-box	TATA	343	4	+	Arabidopsis thaliana	core promoter element around -30 of transcription start
rna-XM_002454023.2	TATA-box	TATAAAA	348	7	-	Pisum sativum	core promoter element around -30 of transcription start
rna-XM_002454023.2	TATA-box	TATAAA	349	6	-	Helianthus annuus	core promoter element around -30 of transcription start
rna-XM_002454023.2	TATA-box	TATAA	350	5	-	Arabidopsis thaliana	core promoter element around -30 of transcription start
rna-XM_002454023.2	TATA-box	TATA	351	4	+	Arabidopsis thaliana	core promoter element around -30 of transcription start
rna-XM_002454023.2	TATA-box	ATTATA	411	6	+	Brassica napus	core promoter element around -30 of transcription start
rna-XM_002454023.2	TATA-box	TATAA	412	5	-	Arabidopsis thaliana	core promoter element around -30 of transcription start
rna-XM_002454023.2	TATA-box	TATA	413	4	+	Arabidopsis thaliana	core promoter element around -30 of transcription start
rna-XM_002454023.2	TATA-box	TATAAAT	465	7	-	Brassica juncea	core promoter element around -30 of transcription start
rna-XM_002454023.2	TATA-box	TATAAA	466	6	-	Helianthus annuus	core promoter element around -30 of transcription start
rna-XM_002454023.2	TATA-box	TATAA	467	5	-	Arabidopsis thaliana	core promoter element around -30 of transcription start
rna-XM_002454023.2	TATA-box	TATA	468	4	+	Arabidopsis thaliana	core promoter element around -30 of transcription start
rna-XM_002454023.2	TATA-box	TATAA	479	5	-	Arabidopsis thaliana	core promoter element around -30 of transcription start
rna-XM_002454023.2	TATA-box	TATA	480	4	+	Arabidopsis thaliana	core promoter element around -30 of transcription start
rna-XM_002454023.2	TATA-box	ATTATA	510	6	+	Brassica napus	core promoter element around -30 of transcription start
rna-XM_002454023.2	TATA-box	TATAA	511	5	-	Arabidopsis thaliana	core promoter element around -30 of transcription start
rna-XM_002454023.2	TATA-box	TATA	512	4	+	Arabidopsis thaliana	core promoter element around -30 of transcription start
rna-XM_002454023.2	TATA-box	TATA	525	4	+	Arabidopsis thaliana	core promoter element around -30 of transcription start
rna-XM_002454023.2	TATA-box	TAAAGATT	545	8	-	Arabidopsis thaliana	core promoter element around -30 of transcription start
rna-XM_002454023.2	TATA-box	TATAAA	549	6	-	Helianthus annuus	core promoter element around -30 of transcription start
rna-XM_002454023.2	TATA-box	TATAA	550	5	-	Arabidopsis thaliana	core promoter element around -30 of transcription start
rna-XM_002454023.2	TATA-box	TATA	551	4	+	Arabidopsis thaliana	core promoter element around -30 of transcription start
rna-XM_002454023.2	TATA-box	TATAAGAA	559	8	-	Zea mays	core promoter element around -30 of transcription start
rna-XM_002454023.2	TATA-box	TATAA	562	5	-	Arabidopsis thaliana	core promoter element around -30 of transcription start
rna-XM_002454023.2	TATA-box	TATA	563	4	+	Arabidopsis thaliana	core promoter element around -30 of transcription start
rna-XM_002454023.2	TATA-box	TATAA	617	5	-	Arabidopsis thaliana	core promoter element around -30 of transcription start
rna-XM_002454023.2	TATA-box	TATA	618	4	+	Arabidopsis thaliana	core promoter element around -30 of transcription start
rna-XM_002454023.2	TATA-box	TATA	639	4	+	Arabidopsis thaliana	core promoter element around -30 of transcription start
rna-XM_002454023.2	TATA-box	TATACA	667	6	-	Helianthus annuus	core promoter element around -30 of transcription start
rna-XM_002454023.2	TATA-box	TATA	669	4	+	Arabidopsis thaliana	core promoter element around -30 of transcription start
rna-XM_002454023.2	TATA-box	taTATAAAtc	897	9	-	Arabidopsis thaliana	core promoter element around -30 of transcription start
rna-XM_002454023.2	TATA-box	TATAAAT	898	7	-	Brassica juncea	core promoter element around -30 of transcription start
rna-XM_002454023.2	TATA-box	TATAAA	899	6	-	Helianthus annuus	core promoter element around -30 of transcription start
rna-XM_002454023.2	TATA-box	TATATAA	900	7	-	Arabidopsis thaliana	core promoter element around -30 of transcription start
rna-XM_002454023.2	TATA-box	TATATA	901	6	+	Arabidopsis thaliana	core promoter element around -30 of transcription start
rna-XM_002454023.2	TATA-box	ATATAA	902	6	+	Brassica oleracea	core promoter element around -30 of transcription start
rna-XM_002454023.2	TATA-box	TATA	903	4	+	Arabidopsis thaliana	core promoter element around -30 of transcription start
rna-XM_002454023.2	TATA-box	ATATAT	926	6	+	Brassica napus	core promoter element around -30 of transcription start
rna-XM_002454023.2	TATA-box	TATATA	927	6	+	Arabidopsis thaliana	core promoter element around -30 of transcription start
rna-XM_002454023.2	TATA-box	TATA	929	4	+	Arabidopsis thaliana	core promoter element around -30 of transcription start
rna-XM_002454023.2	TATA-box	taTATAAAtc	1237	9	-	Arabidopsis thaliana	core promoter element around -30 of transcription start
rna-XM_002454023.2	TATA-box	TATATA	1241	6	-	Arabidopsis thaliana	core promoter element around -30 of transcription start
rna-XM_002454023.2	TATA-box	ATATAT	1242	6	-	Brassica napus	core promoter element around -30 of transcription start
rna-XM_002454023.2	TATA-box	TATA	1243	4	-	Arabidopsis thaliana	core promoter element around -30 of transcription start
rna-XM_002454023.2	TATA-box	TAAAGATT	1285	8	+	Arabidopsis thaliana	core promoter element around -30 of transcription start
rna-XM_002454023.2	TATA-box	TATA	1425	4	-	Arabidopsis thaliana	core promoter element around -30 of transcription start
rna-XM_002454023.2	TATA-box	taTATAAAtc	1535	9	+	Arabidopsis thaliana	core promoter element around -30 of transcription start
rna-XM_002454023.2	TATA-box	TATA	1537	4	-	Arabidopsis thaliana	core promoter element around -30 of transcription start
rna-XM_002454023.2	TATA-box	TATA	1724	4	-	Arabidopsis thaliana	core promoter element around -30 of transcription start
rna-XM_002454023.2	TATA-box	TATAAAA	1743	7	-	Pisum sativum	core promoter element around -30 of transcription start
rna-XM_002454023.2	TATA-box	TATAAA	1744	6	-	Helianthus annuus	core promoter element around -30 of transcription start
rna-XM_002454023.2	TATA-box	TATAA	1745	5	-	Arabidopsis thaliana	core promoter element around -30 of transcription start
rna-XM_002454023.2	TATA-box	TATA	1746	4	-	Arabidopsis thaliana	core promoter element around -30 of transcription start
rna-XM_002454023.2	TATA-box	TATA	1939	4	-	Arabidopsis thaliana	core promoter element around -30 of transcription start
rna-XM_002454023.2	TATC-box	TATCCCA	1162	7	+	Oryza sativa	cis-acting element involved in gibberellin-responsiveness
rna-XM_002454023.2	LTR	CCGAAA	1646	6	+	Hordeum vulgare	cis-acting element involved in low-temperature responsiveness
rna-XM_002454023.2	A-box	CCGTCC	49	6	+	Petroselinum crispum	cis-acting regulatory element
rna-XM_002454023.2	MYC	CAATTG	1912	6	-	Arabidopsis thaliana
rna-XM_002454023.2	CCGTCC motif	CCGTCC	49	6	+	Nicotiana tabacum
rna-XM_002454023.2	ABRE3a	TACGTG	1040	6	-	Zea mays
rna-XM_002454023.2	ABRE	ACGTG	1040	5	-	Arabidopsis thaliana	cis-acting element involved in the abscisic acid responsiveness
rna-XM_002454023.2	ABRE	ACGTG	1809	5	+	Arabidopsis thaliana	cis-acting element involved in the abscisic acid responsiveness
rna-XM_002454023.2		motif_sequence	153	4	+	organism	short_function
rna-XM_002454023.2		motif_sequence	169	4	-	organism	short_function
rna-XM_002454023.2		motif_sequence	435	4	-	organism	short_function
rna-XM_002454023.2		motif_sequence	1332	4	-	organism	short_function
rna-XM_002454023.2		motif_sequence	1519	4	+	organism	short_function
rna-XM_002454023.2		motif_sequence	1614	4	+	organism	short_function
rna-XM_002454023.2		motif_sequence	1669	4	-	organism	short_function
rna-XM_002454023.2		motif_sequence	1760	4	+	organism	short_function
rna-XM_002454023.2		motif_sequence	1777	4	-	organism	short_function
rna-XM_002454023.2		motif_sequence	1995	4	+	organism	short_function
rna-XM_002454023.2	Unnamed__1	CGTGG	1039	5	-	Zea mays
rna-XM_002454023.2	Unnamed__1	CGTGG	1810	5	+	Zea mays
rna-XM_002454023.2	CCGTCC-box	CCGTCC	49	6	+	Petroselinum hortense
rna-XM_002454023.2	L-box	ATCCCACCTAC	1163	11	+	Petroselinum crispum	part of a light responsive element
rna-XM_002454023.2	WRE3	CCACCT	1166	6	+	Pisum sativum
rna-XM_002454023.2	AT~TATA-box	TATATA	283	6	+	Arabidopsis thaliana
rna-XM_002454023.2	AT~TATA-box	TATATAAA	899	8	-	Arabidopsis thaliana
rna-XM_002454023.2	AT~TATA-box	TATATA	901	6	+	Arabidopsis thaliana
rna-XM_002454023.2	AT~TATA-box	TATATA	927	6	+	Arabidopsis thaliana
rna-XM_002454023.2	AT~TATA-box	TATATA	1241	6	-	Arabidopsis thaliana
rna-XM_002454023.2	box S	AGCCACC	1964	7	-	Arabidopsis thaliana
rna-XM_002454023.2	GA-motif	ATAGATAA	1608	8	-	Arabidopsis thaliana	part of a light responsive element
rna-XM_002454637.2	MYC	CATGTG	303	6	+	Arabidopsis thaliana
rna-XM_002454637.2	TATA-box	TATA	209	4	+	Arabidopsis thaliana	core promoter element around -30 of transcription start
rna-XM_002454637.2	TATA-box	TATA	442	4	+	Arabidopsis thaliana	core promoter element around -30 of transcription start
rna-XM_002454637.2	TATA-box	TATA	619	4	+	Arabidopsis thaliana	core promoter element around -30 of transcription start
rna-XM_002454637.2	TATA-box	ATATAA	640	6	+	Brassica oleracea	core promoter element around -30 of transcription start
rna-XM_002454637.2	TATA-box	TATA	641	4	+	Arabidopsis thaliana	core promoter element around -30 of transcription start
rna-XM_002454637.2	TATA-box	TATAA	701	5	-	Arabidopsis thaliana	core promoter element around -30 of transcription start
rna-XM_002454637.2	TATA-box	TATA	702	4	+	Arabidopsis thaliana	core promoter element around -30 of transcription start
rna-XM_002454637.2	TATA-box	TATTTAAA	728	8	+	Arabidopsis thaliana	core promoter element around -30 of transcription start
rna-XM_002454637.2	TATA-box	TATA	881	4	+	Arabidopsis thaliana	core promoter element around -30 of transcription start
rna-XM_002454637.2	TATA-box	ATTATA	936	6	+	Brassica napus	core promoter element around -30 of transcription start
rna-XM_002454637.2	TATA-box	TATAA	937	5	-	Arabidopsis thaliana	core promoter element around -30 of transcription start
rna-XM_002454637.2	TATA-box	TATA	938	4	+	Arabidopsis thaliana	core promoter element around -30 of transcription start
rna-XM_002454637.2	TATA-box	ATATAT	1886	6	-	Brassica napus	core promoter element around -30 of transcription start
rna-XM_002454637.2	TATA-box	TATA	1887	4	-	Arabidopsis thaliana	core promoter element around -30 of transcription start
rna-XM_002454637.2	A-box	CCGTCC	1369	6	+	Petroselinum crispum	cis-acting regulatory element
rna-XM_002454637.2	A-box	CCGTCC	1434	6	+	Petroselinum crispum	cis-acting regulatory element
rna-XM_002454637.2	A-box	CCGTCC	1801	6	+	Petroselinum crispum	cis-acting regulatory element
rna-XM_002454637.2	Unnamed__4	CTCC	99	4	+	Petroselinum hortense
rna-XM_002454637.2	Unnamed__4	CTCC	108	4	+	Petroselinum hortense
rna-XM_002454637.2	Unnamed__4	CTCC	133	4	-	Petroselinum hortense
rna-XM_002454637.2	Unnamed__4	CTCC	228	4	+	Petroselinum hortense
rna-XM_002454637.2	Unnamed__4	CTCC	234	4	+	Petroselinum hortense
rna-XM_002454637.2	Unnamed__4	CTCC	244	4	-	Petroselinum hortense
rna-XM_002454637.2	Unnamed__4	CTCC	289	4	+	Petroselinum hortense
rna-XM_002454637.2	Unnamed__4	CTCC	315	4	-	Petroselinum hortense
rna-XM_002454637.2	Unnamed__4	CTCC	371	4	+	Petroselinum hortense
rna-XM_002454637.2	Unnamed__4	CTCC	527	4	-	Petroselinum hortense
rna-XM_002454637.2	Unnamed__4	CTCC	540	4	+	Petroselinum hortense
rna-XM_002454637.2	Unnamed__4	CTCC	1228	4	+	Petroselinum hortense
rna-XM_002454637.2	Unnamed__4	CTCC	1250	4	+	Petroselinum hortense
rna-XM_002454637.2	Unnamed__4	CTCC	1254	4	+	Petroselinum hortense
rna-XM_002454637.2	Unnamed__4	CTCC	1300	4	+	Petroselinum hortense
rna-XM_002454637.2	Unnamed__4	CTCC	1404	4	+	Petroselinum hortense
rna-XM_002454637.2	Unnamed__4	CTCC	1510	4	+	Petroselinum hortense
rna-XM_002454637.2	Unnamed__4	CTCC	1538	4	+	Petroselinum hortense
rna-XM_002454637.2	Unnamed__4	CTCC	1551	4	+	Petroselinum hortense
rna-XM_002454637.2	Unnamed__4	CTCC	1567	4	+	Petroselinum hortense
rna-XM_002454637.2	Unnamed__4	CTCC	1575	4	+	Petroselinum hortense
rna-XM_002454637.2	Unnamed__4	CTCC	1612	4	+	Petroselinum hortense
rna-XM_002454637.2	Unnamed__4	CTCC	1615	4	+	Petroselinum hortense
rna-XM_002454637.2	Unnamed__4	CTCC	1681	4	+	Petroselinum hortense
rna-XM_002454637.2	Unnamed__4	CTCC	1757	4	+	Petroselinum hortense
rna-XM_002454637.2	Unnamed__4	CTCC	1768	4	-	Petroselinum hortense
rna-XM_002454637.2	Unnamed__4	CTCC	1799	4	+	Petroselinum hortense
rna-XM_002454637.2	Unnamed__4	CTCC	1818	4	+	Petroselinum hortense
rna-XM_002454637.2	Unnamed__4	CTCC	1851	4	+	Petroselinum hortense
rna-XM_002454637.2	Unnamed__4	CTCC	1854	4	+	Petroselinum hortense
rna-XM_002454637.2	Unnamed__4	CTCC	1920	4	+	Petroselinum hortense
rna-XM_002454637.2	Unnamed__4	CTCC	1933	4	+	Petroselinum hortense
rna-XM_002454637.2	as-1	TGACG	239	5	-	Arabidopsis thaliana
rna-XM_002454637.2	as-1	TGACG	543	5	-	Arabidopsis thaliana
rna-XM_002454637.2	as-1	TGACG	1287	5	-	Arabidopsis thaliana
rna-XM_002454637.2	as-1	TGACG	1704	5	-	Arabidopsis thaliana
rna-XM_002454637.2	DRE core	GCCGAC	1579	6	+	Arabidopsis thaliana
rna-XM_002454637.2	ABRE4	CACGTA	361	6	-	Zea mays
rna-XM_002454637.2	ABRE4	CACGTA	481	6	+	Zea mays
rna-XM_002454637.2	TCCC-motif	TCTCCCT	1249	7	+	Spinacia oleracea	part of a light responsive element
rna-XM_002454637.2	CGTCA-motif	CGTCA	239	5	+	Hordeum vulgare	cis-acting regulatory element involved in the MeJA-responsiveness
rna-XM_002454637.2	CGTCA-motif	CGTCA	543	5	+	Hordeum vulgare	cis-acting regulatory element involved in the MeJA-responsiveness
rna-XM_002454637.2	CGTCA-motif	CGTCA	1287	5	+	Hordeum vulgare	cis-acting regulatory element involved in the MeJA-responsiveness
rna-XM_002454637.2	CGTCA-motif	CGTCA	1704	5	+	Hordeum vulgare	cis-acting regulatory element involved in the MeJA-responsiveness
rna-XM_002454637.2	AAGAA-motif	GAAAGAA	1059	7	+	Avena sativa
rna-XM_002454637.2		motif_sequence	24	4	+	organism	short_function
rna-XM_002454637.2		motif_sequence	117	4	-	organism	short_function
rna-XM_002454637.2		motif_sequence	140	4	-	organism	short_function
rna-XM_002454637.2		motif_sequence	161	4	+	organism	short_function
rna-XM_002454637.2		motif_sequence	163	4	-	organism	short_function
rna-XM_002454637.2		motif_sequence	298	4	+	organism	short_function
rna-XM_002454637.2		motif_sequence	484	4	-	organism	short_function
rna-XM_002454637.2		motif_sequence	508	4	+	organism	short_function
rna-XM_002454637.2		motif_sequence	513	4	+	organism	short_function
rna-XM_002454637.2		motif_sequence	515	4	-	organism	short_function
rna-XM_002454637.2		motif_sequence	719	4	-	organism	short_function
rna-XM_002454637.2		motif_sequence	1492	4	+	organism	short_function
rna-XM_002454637.2		motif_sequence	1565	4	+	organism	short_function
rna-XM_002454637.2		motif_sequence	1593	4	+	organism	short_function
rna-XM_002454637.2		motif_sequence	1865	4	-	organism	short_function
rna-XM_002454637.2	ABRE	GCCGCGTGGC	80	9	+	Oryza sativa	cis-acting element involved in the abscisic acid responsiveness
rna-XM_002454637.2	ABRE	ACGTG	237	5	-	Arabidopsis thaliana	cis-acting element involved in the abscisic acid responsiveness
rna-XM_002454637.2	ABRE	ACGTG	326	5	-	Arabidopsis thaliana	cis-acting element involved in the abscisic acid responsiveness
rna-XM_002454637.2	ABRE	ACGTG	362	5	+	Arabidopsis thaliana	cis-acting element involved in the abscisic acid responsiveness
rna-XM_002454637.2	ABRE	CGTACGTGCA	479	9	-	Hordeum vulgare	cis-acting element involved in the abscisic acid responsiveness
rna-XM_002454637.2	ABRE	ACGTG	481	5	-	Arabidopsis thaliana	cis-acting element involved in the abscisic acid responsiveness
rna-XM_002454637.2	ABRE	GACACGTACGT	482	10	-	Oryza sativa	cis-acting element involved in the abscisic acid responsiveness
rna-XM_002454637.2	ABRE	ACGTG	1772	5	-	Arabidopsis thaliana	cis-acting element involved in the abscisic acid responsiveness
rna-XM_002454637.2	ABRE	GCCGCGTGGC	1831	9	+	Oryza sativa	cis-acting element involved in the abscisic acid responsiveness
rna-XM_002454637.2	ABRE3a	TACGTG	361	6	+	Zea mays
rna-XM_002454637.2	ABRE3a	TACGTG	481	6	-	Zea mays
rna-XM_002454637.2	MBS	CAACTG	221	6	+	Arabidopsis thaliana	MYB binding site involved in drought-inducibility
rna-XM_002454637.2	MBS	CAACTG	1003	6	+	Arabidopsis thaliana	MYB binding site involved in drought-inducibility
rna-XM_002454637.2	MBS	CAACTG	1783	6	-	Arabidopsis thaliana	MYB binding site involved in drought-inducibility
rna-XM_002454637.2	CCGTCC motif	CCGTCC	1369	6	+	Nicotiana tabacum
rna-XM_002454637.2	CCGTCC motif	CCGTCC	1434	6	+	Nicotiana tabacum
rna-XM_002454637.2	CCGTCC motif	CCGTCC	1801	6	+	Nicotiana tabacum
rna-XM_002454637.2	ACE	GCGACGTACC	1647	10	-	Petroselinum crispum	cis-acting element involved in light responsiveness
rna-XM_002454637.2	I-box	TAGATAACC	1190	9	+	Pisum sativum	part of a light responsive element
rna-XM_002454637.2	MYB recognition site	CCGTTG	267	6	-	Arabidopsis thaliana
rna-XM_002454637.2	CARE	CAACTCAC	1167	8	-	Oryza sativa
rna-XM_002454637.2	TGACG-motif	TGACG	239	5	-	Hordeum vulgare	cis-acting regulatory element involved in the MeJA-responsiveness
rna-XM_002454637.2	TGACG-motif	TGACG	543	5	-	Hordeum vulgare	cis-acting regulatory element involved in the MeJA-responsiveness
rna-XM_002454637.2	TGACG-motif	TGACG	1287	5	-	Hordeum vulgare	cis-acting regulatory element involved in the MeJA-responsiveness
rna-XM_002454637.2	TGACG-motif	TGACG	1704	5	-	Hordeum vulgare	cis-acting regulatory element involved in the MeJA-responsiveness
rna-XM_002454637.2	WRE3	CCACCT	1597	6	+	Pisum sativum
rna-XM_002454637.2	Unnamed__1	CGTGG	192	5	+	Zea mays
rna-XM_002454637.2	Unnamed__1	CGTGG	236	5	-	Zea mays
rna-XM_002454637.2	Unnamed__1	CGTGG	340	5	-	Zea mays
rna-XM_002454637.2	Unnamed__1	CGTGG	1513	5	-	Zea mays
rna-XM_002454637.2	Unnamed__1	CGTGG	1520	5	-	Zea mays
rna-XM_002454637.2	Unnamed__1	CGTGG	1694	5	-	Zea mays
rna-XM_002454637.2	Unnamed__1	CGTGG	1752	5	-	Zea mays
rna-XM_002454637.2	CCGTCC-box	CCGTCC	1369	6	+	Petroselinum hortense
rna-XM_002454637.2	CCGTCC-box	CCGTCC	1434	6	+	Petroselinum hortense
rna-XM_002454637.2	CCGTCC-box	CCGTCC	1801	6	+	Petroselinum hortense
rna-XM_002454637.2	Myb	CAACTG	221	6	+	Arabidopsis thaliana
rna-XM_002454637.2	Myb	CAACTG	1003	6	+	Arabidopsis thaliana
rna-XM_002454637.2	Myb	CAACTG	1783	6	-	Arabidopsis thaliana
rna-XM_002454637.2	GA-motif	ATAGATAA	680	8	-	Arabidopsis thaliana	part of a light responsive element
rna-XM_002454637.2	GA-motif	ATAGATAA	1051	8	-	Arabidopsis thaliana	part of a light responsive element
rna-XM_002454637.2	GA-motif	ATAGATAA	1189	8	+	Arabidopsis thaliana	part of a light responsive element
rna-XM_002454637.2	Unnamed__2	CCCCGG	1496	6	-	Zea mays
rna-XM_002454637.2	Unnamed__2	CCCCGG	1643	6	+	Zea mays
rna-XM_002454637.2	CAT-box	GCCACT	392	6	-	Arabidopsis thaliana	cis-acting regulatory element related to meristem expression
rna-XM_002454637.2	CAT-box	GCCACT	1274	6	+	Arabidopsis thaliana	cis-acting regulatory element related to meristem expression
rna-XM_002454637.2	Sp1	GGGCGG	1837	6	+	Oryza sativa	light responsive element
rna-XM_002454637.2	Sp1	GGGCGG	1948	6	-	Oryza sativa	light responsive element
rna-XM_002454637.2	W box	TTGACC	551	6	-	Arabidopsis thaliana
rna-XM_002454637.2	STRE	AGGGG	1605	5	-	Arabidopsis thaliana
rna-XM_002454637.2	STRE	AGGGG	1805	5	-	Arabidopsis thaliana
rna-XM_002454637.2	MYB-like sequence	TAACCA	1194	6	+	Arabidopsis thaliana
rna-XM_002454637.2	MYB-like sequence	TAACCA	1386	6	+	Arabidopsis thaliana
rna-XM_002454637.2	TCA-element	CCATCTTTTT	373	9	+	Nicotiana tabacum	cis-acting element involved in salicylic acid responsiveness
rna-XM_002454637.2	CCAAT-box	CAACGG	267	6	+	Hordeum vulgare	MYBHv1 binding site
rna-XM_002454637.2	CAAT-box	CAAT	167	4	-	Nicotiana glutinosa
rna-XM_002454637.2	CAAT-box	CAAT	400	4	-	Nicotiana glutinosa
rna-XM_002454637.2	CAAT-box	CAAAT	492	5	+	Pisum sativum	common cis-acting element in promoter and enhancer regions
rna-XM_002454637.2	CAAT-box	CAAAT	495	5	-	Pisum sativum	common cis-acting element in promoter and enhancer regions
rna-XM_002454637.2	CAAT-box	CAAT	627	4	+	Nicotiana glutinosa
rna-XM_002454637.2	CAAT-box	CAAAT	816	5	+	Pisum sativum	common cis-acting element in promoter and enhancer regions
rna-XM_002454637.2	CAAT-box	CCAAT	852	5	+	Arabidopsis thaliana	common cis-acting element in promoter and enhancer regions
rna-XM_002454637.2	CAAT-box	CAAT	853	4	+	Nicotiana glutinosa
rna-XM_002454637.2	CAAT-box	CAAAT	950	5	-	Pisum sativum	common cis-acting element in promoter and enhancer regions
rna-XM_002454637.2	CAAT-box	CAAT	1022	4	-	Nicotiana glutinosa
rna-XM_002454637.2	CAAT-box	CAAAT	1088	5	+	Pisum sativum	common cis-acting element in promoter and enhancer regions
rna-XM_002454637.2	CAAT-box	AGCTCAATTTCA	1107	11	+	Daucus carota	common cis-acting element in promoter and enhancer regions
rna-XM_002454637.2	CAAT-box	CAAT	1111	4	+	Nicotiana glutinosa
rna-XM_002454637.2	CAAT-box	CAAT	1314	4	+	Nicotiana glutinosa
rna-XM_002454637.2	CAAT-box	CAAT	1335	4	+	Nicotiana glutinosa
rna-XM_002454637.2	CAAT-box	CCAAT	1428	5	+	Arabidopsis thaliana	common cis-acting element in promoter and enhancer regions
rna-XM_002454637.2	CAAT-box	CAAT	1429	4	+	Nicotiana glutinosa
rna-XM_002454637.2	CAAT-box	CCAAT	1486	5	+	Arabidopsis thaliana	common cis-acting element in promoter and enhancer regions
rna-XM_002454637.2	CAAT-box	CAAT	1487	4	+	Nicotiana glutinosa
rna-XM_002454637.2	CAAT-box	CAAT	1929	4	-	Nicotiana glutinosa
rna-XM_002454637.2	CAAT-box	CAAT	1980	4	+	Nicotiana glutinosa
rna-XM_002454637.2	Myc	TCTCTTA	898	7	+	Arabidopsis thaliana
rna-XM_002454637.2	Myc	TCTCTTA	1047	7	+	Arabidopsis thaliana
rna-XM_002454637.2	G-box	CACGTC	237	6	+	Zea mays	cis-acting regulatory element involved in light responsiveness
rna-XM_002454637.2	G-box	TACGTG	361	6	+	Arabidopsis thaliana	cis-acting regulatory element involved in light responsiveness
rna-XM_002454637.2	G-box	TACGTG	481	6	-	Arabidopsis thaliana	cis-acting regulatory element involved in light responsiveness
rna-XM_002454637.2	G-box	CACGTC	1772	6	+	Zea mays	cis-acting regulatory element involved in light responsiveness
rna-XM_002454637.2	G-Box	CACGTT	326	6	+	Pisum sativum	cis-acting regulatory element involved in light responsiveness
rna-XM_002454637.2	ERE	ATTTTAAA	1099	8	-	Nicotiana glutinos
rna-XM_002454637.2	MYB	CAACCA	194	6	-	Arabidopsis thaliana
rna-XM_002454637.2	MYB	TAACCA	1194	6	+	Arabidopsis thaliana
rna-XM_002454637.2	MYB	TAACCA	1386	6	+	Arabidopsis thaliana
rna-XM_002454637.2	ARE	AAACCA	812	6	+	Zea mays	cis-acting regulatory element essential for the anaerobic induction
rna-XM_002454637.2	GT1-motif	GGTTAA	1422	6	-	Arabidopsis thaliana	light responsive element
rna-XM_002456331.2	AT~TATA-box	TATATA	1129	6	-	Arabidopsis thaliana
rna-XM_002456331.2	Unnamed__1	CGTGG	1723	5	-	Zea mays
rna-XM_002456331.2	CCGTCC-box	CCGTCC	185	6	+	Petroselinum hortense
rna-XM_002456331.2	CCGTCC-box	CCGTCC	1911	6	-	Petroselinum hortense
rna-XM_002456331.2	CCGTCC-box	CCGTCC	1931	6	+	Petroselinum hortense
rna-XM_002456331.2	TGACG-motif	TGACG	1	5	+	Hordeum vulgare	cis-acting regulatory element involved in the MeJA-responsiveness
rna-XM_002456331.2	TGACG-motif	TGACG	75	5	+	Hordeum vulgare	cis-acting regulatory element involved in the MeJA-responsiveness
rna-XM_002456331.2	TGACG-motif	TGACG	336	5	-	Hordeum vulgare	cis-acting regulatory element involved in the MeJA-responsiveness
rna-XM_002456331.2	TGACG-motif	TGACG	541	5	-	Hordeum vulgare	cis-acting regulatory element involved in the MeJA-responsiveness
rna-XM_002456331.2	MYB recognition site	CCGTTG	657	6	-	Arabidopsis thaliana
rna-XM_002456331.2	CARE	CAACTCCC	1768	8	+	Oryza sativa
rna-XM_002456331.2	Myb	CAACTG	1135	6	+	Arabidopsis thaliana
rna-XM_002456331.2	Myb	CAACTG	1369	6	-	Arabidopsis thaliana
rna-XM_002456331.2	Myb	TAACTG	1577	6	+	Arabidopsis thaliana
rna-XM_002456331.2	Myb	CAACTG	1593	6	+	Arabidopsis thaliana
rna-XM_002456331.2	RY-element	CATGCATG	1475	8	-	Helianthus annuus	cis-acting regulatory element involved in seed-specific regulation
rna-XM_002456331.2	as-1	TGACG	1	5	+	Arabidopsis thaliana
rna-XM_002456331.2	as-1	TGACG	75	5	+	Arabidopsis thaliana
rna-XM_002456331.2	as-1	TGACG	336	5	-	Arabidopsis thaliana
rna-XM_002456331.2	as-1	TGACG	541	5	-	Arabidopsis thaliana
rna-XM_002456331.2	Unnamed__4	CTCC	5	4	-	Petroselinum hortense
rna-XM_002456331.2	Unnamed__4	CTCC	230	4	-	Petroselinum hortense
rna-XM_002456331.2	Unnamed__4	CTCC	314	4	+	Petroselinum hortense
rna-XM_002456331.2	Unnamed__4	CTCC	341	4	-	Petroselinum hortense
rna-XM_002456331.2	Unnamed__4	CTCC	345	4	-	Petroselinum hortense
rna-XM_002456331.2	Unnamed__4	CTCC	371	4	-	Petroselinum hortense
rna-XM_002456331.2	Unnamed__4	CTCC	463	4	-	Petroselinum hortense
rna-XM_002456331.2	Unnamed__4	CTCC	521	4	-	Petroselinum hortense
rna-XM_002456331.2	Unnamed__4	CTCC	757	4	-	Petroselinum hortense
rna-XM_002456331.2	Unnamed__4	CTCC	815	4	-	Petroselinum hortense
rna-XM_002456331.2	Unnamed__4	CTCC	1421	4	+	Petroselinum hortense
rna-XM_002456331.2	Unnamed__4	CTCC	1624	4	+	Petroselinum hortense
rna-XM_002456331.2	Unnamed__4	CTCC	1651	4	+	Petroselinum hortense
rna-XM_002456331.2	Unnamed__4	CTCC	1677	4	+	Petroselinum hortense
rna-XM_002456331.2	Unnamed__4	CTCC	1771	4	+	Petroselinum hortense
rna-XM_002456331.2	Unnamed__4	CTCC	1775	4	+	Petroselinum hortense
rna-XM_002456331.2	Unnamed__4	CTCC	1921	4	+	Petroselinum hortense
rna-XM_002456331.2	Unnamed__4	CTCC	1928	4	+	Petroselinum hortense
rna-XM_002456331.2	TCCC-motif	TCTCCCT	343	7	-	Spinacia oleracea	part of a light responsive element
rna-XM_002456331.2	TCA	TCATCTTCAT	1566	9	+	Pisum sativum
rna-XM_002456331.2	MYC	CATTTG	544	6	-	Arabidopsis thaliana
rna-XM_002456331.2	MYC	CATTTG	850	6	+	Arabidopsis thaliana
rna-XM_002456331.2	MYC	CATGTG	1380	6	+	Arabidopsis thaliana
rna-XM_002456331.2	MYC	CATGTG	1527	6	-	Arabidopsis thaliana
rna-XM_002456331.2	LTR	CCGAAA	1027	6	-	Hordeum vulgare	cis-acting element involved in low-temperature responsiveness
rna-XM_002456331.2	A-box	CCGTCC	185	6	+	Petroselinum crispum	cis-acting regulatory element
rna-XM_002456331.2	A-box	CCGTCC	1911	6	-	Petroselinum crispum	cis-acting regulatory element
rna-XM_002456331.2	A-box	CCGTCC	1931	6	+	Petroselinum crispum	cis-acting regulatory element
rna-XM_002456331.2	TATA-box	ATTATA	413	6	+	Brassica napus	core promoter element around -30 of transcription start
rna-XM_002456331.2	TATA-box	TATAA	414	5	-	Arabidopsis thaliana	core promoter element around -30 of transcription start
rna-XM_002456331.2	TATA-box	TATA	415	4	+	Arabidopsis thaliana	core promoter element around -30 of transcription start
rna-XM_002456331.2	TATA-box	TATA	859	4	+	Arabidopsis thaliana	core promoter element around -30 of transcription start
rna-XM_002456331.2	TATA-box	ATATAT	978	6	+	Brassica napus	core promoter element around -30 of transcription start
rna-XM_002456331.2	TATA-box	TATA	979	4	+	Arabidopsis thaliana	core promoter element around -30 of transcription start
rna-XM_002456331.2	TATA-box	TATATA	1129	6	-	Arabidopsis thaliana	core promoter element around -30 of transcription start
rna-XM_002456331.2	TATA-box	TATA	1131	4	-	Arabidopsis thaliana	core promoter element around -30 of transcription start
rna-XM_002456331.2	TATA-box	ATATAA	1574	6	+	Brassica oleracea	core promoter element around -30 of transcription start
rna-XM_002456331.2	TATA-box	TATA	1575	4	-	Arabidopsis thaliana	core promoter element around -30 of transcription start
rna-XM_002456331.2	TATA-box	TATA	1939	4	-	Arabidopsis thaliana	core promoter element around -30 of transcription start
rna-XM_002456331.2	MBS	CAACTG	1135	6	+	Arabidopsis thaliana	MYB binding site involved in drought-inducibility
rna-XM_002456331.2	MBS	CAACTG	1369	6	-	Arabidopsis thaliana	MYB binding site involved in drought-inducibility
rna-XM_002456331.2	MBS	CAACTG	1593	6	+	Arabidopsis thaliana	MYB binding site involved in drought-inducibility
rna-XM_002456331.2	ATCT-motif	AATCTAATCC	240	9	+	Pisum sativum	part of a conserved DNA module involved in light responsiveness
rna-XM_002456331.2	CCGTCC motif	CCGTCC	185	6	+	Nicotiana tabacum
rna-XM_002456331.2	CCGTCC motif	CCGTCC	1911	6	-	Nicotiana tabacum
rna-XM_002456331.2	CCGTCC motif	CCGTCC	1931	6	+	Nicotiana tabacum
rna-XM_002456331.2	I-box	cGATAAGGCG	1467	9	+	Zea mays	part of a light responsive element
rna-XM_002456331.2		motif_sequence	140	4	-	organism	short_function
rna-XM_002456331.2		motif_sequence	172	4	+	organism	short_function
rna-XM_002456331.2		motif_sequence	269	4	-	organism	short_function
rna-XM_002456331.2		motif_sequence	384	4	-	organism	short_function
rna-XM_002456331.2		motif_sequence	405	4	+	organism	short_function
rna-XM_002456331.2		motif_sequence	587	4	+	organism	short_function
rna-XM_002456331.2		motif_sequence	757	4	-	organism	short_function
rna-XM_002456331.2		motif_sequence	1358	4	+	organism	short_function
rna-XM_002456331.2		motif_sequence	1526	4	-	organism	short_function
rna-XM_002456331.2		motif_sequence	1561	4	-	organism	short_function
rna-XM_002456331.2		motif_sequence	1680	4	+	organism	short_function
rna-XM_002456331.2		motif_sequence	1688	4	-	organism	short_function
rna-XM_002456331.2		motif_sequence	1696	4	-	organism	short_function
rna-XM_002456331.2		motif_sequence	1778	4	+	organism	short_function
rna-XM_002456331.2		motif_sequence	1835	4	+	organism	short_function
rna-XM_002456331.2		motif_sequence	1972	4	-	organism	short_function
rna-XM_002456331.2	CGTCA-motif	CGTCA	1	5	-	Hordeum vulgare	cis-acting regulatory element involved in the MeJA-responsiveness
rna-XM_002456331.2	CGTCA-motif	CGTCA	75	5	-	Hordeum vulgare	cis-acting regulatory element involved in the MeJA-responsiveness
rna-XM_002456331.2	CGTCA-motif	CGTCA	336	5	+	Hordeum vulgare	cis-acting regulatory element involved in the MeJA-responsiveness
rna-XM_002456331.2	CGTCA-motif	CGTCA	541	5	+	Hordeum vulgare	cis-acting regulatory element involved in the MeJA-responsiveness
rna-XM_002456331.2	AAGAA-motif	GAAAGAA	1388	7	-	Avena sativa
rna-XM_002456331.2	CTAG-motif	ACTAGCAGAA	1615	9	-	Avena sativa
rna-XM_002456331.2	O2-site	GATGACATGG	286	9	-	Zea mays	cis-acting regulatory element involved in zein metabolism regulation
rna-XM_002456331.2	P-box	CCTTTTG	635	7	-	Oryza sativa	gibberellin-responsive element
rna-XM_002456331.2	GATA-motif	AAGATAAGATT	1544	10	+	Arabidopsis thaliana	part of a light responsive element
rna-XM_002456331.2	GC-motif	CCCCCG	1797	6	+	Zea mays	enhancer-like element involved in anoxic specific inducibility
rna-XM_002456331.2	GC-motif	CCCCCG	1914	6	-	Zea mays	enhancer-like element involved in anoxic specific inducibility
rna-XM_002456331.2	ARE	AAACCA	1902	6	+	Zea mays	cis-acting regulatory element essential for the anaerobic induction
rna-XM_002456331.2	MYB	CAACCA	499	6	+	Arabidopsis thaliana
rna-XM_002456331.2	MYB	CAACCA	1036	6	+	Arabidopsis thaliana
rna-XM_002456331.2	MYB	TAACCA	1188	6	-	Arabidopsis thaliana
rna-XM_002456331.2	MYB	TAACCA	1491	6	+	Arabidopsis thaliana
rna-XM_002456331.2	CAT-box	GCCACT	1124	6	+	Arabidopsis thaliana	cis-acting regulatory element related to meristem expression
rna-XM_002456331.2	CAT-box	GCCACT	1273	6	+	Arabidopsis thaliana	cis-acting regulatory element related to meristem expression
rna-XM_002456331.2	TCT-motif	TCTTAC	1155	6	-	Arabidopsis thaliana	part of a light responsive element
rna-XM_002456331.2	GATT-motif	CTCCTGATTAGC	1651	11	+	Zea mays	part of a light responsive element
rna-XM_002456331.2	STRE	AGGGG	227	5	+	Arabidopsis thaliana
rna-XM_002456331.2	STRE	AGGGG	681	5	-	Arabidopsis thaliana
rna-XM_002456331.2	STRE	AGGGG	986	5	+	Arabidopsis thaliana
rna-XM_002456331.2	MYB-like sequence	TAACCA	1188	6	-	Arabidopsis thaliana
rna-XM_002456331.2	MYB-like sequence	TAACCA	1491	6	+	Arabidopsis thaliana
rna-XM_002456331.2	CAAT-box	CAAT	56	4	-	Nicotiana glutinosa
rna-XM_002456331.2	CAAT-box	CAAT	88	4	-	Nicotiana glutinosa
rna-XM_002456331.2	CAAT-box	CCAAT	243	5	+	Arabidopsis thaliana	common cis-acting element in promoter and enhancer regions
rna-XM_002456331.2	CAAT-box	CAAT	244	4	+	Nicotiana glutinosa
rna-XM_002456331.2	CAAT-box	CAAT	273	4	-	Nicotiana glutinosa
rna-XM_002456331.2	CAAT-box	CAAT	320	4	+	Nicotiana glutinosa
rna-XM_002456331.2	CAAT-box	CAAT	365	4	-	Nicotiana glutinosa
rna-XM_002456331.2	CAAT-box	CAAAT	544	5	+	Pisum sativum	common cis-acting element in promoter and enhancer regions
rna-XM_002456331.2	CAAT-box	CAAT	668	4	+	Nicotiana glutinosa
rna-XM_002456331.2	CAAT-box	CAAT	672	4	-	Nicotiana glutinosa
rna-XM_002456331.2	CAAT-box	CAAAT	851	5	-	Pisum sativum	common cis-acting element in promoter and enhancer regions
rna-XM_002456331.2	CAAT-box	CCAAT	912	5	+	Arabidopsis thaliana	common cis-acting element in promoter and enhancer regions
rna-XM_002456331.2	CAAT-box	CAAT	913	4	+	Nicotiana glutinosa
rna-XM_002456331.2	CAAT-box	CAAT	925	4	+	Nicotiana glutinosa
rna-XM_002456331.2	CAAT-box	CCAAT	957	5	-	Arabidopsis thaliana	common cis-acting element in promoter and enhancer regions
rna-XM_002456331.2	CAAT-box	CAAT	1065	4	+	Nicotiana glutinosa
rna-XM_002456331.2	CAAT-box	CAAT	1088	4	+	Nicotiana glutinosa
rna-XM_002456331.2	CAAT-box	CCAAT	1099	5	+	Arabidopsis thaliana	common cis-acting element in promoter and enhancer regions
rna-XM_002456331.2	CAAT-box	CAAT	1100	4	+	Nicotiana glutinosa
rna-XM_002456331.2	CAAT-box	CAAT	1309	4	-	Nicotiana glutinosa
rna-XM_002456331.2	CAAT-box	CCAAT	1484	5	-	Arabidopsis thaliana	common cis-acting element in promoter and enhancer regions
rna-XM_002456331.2	CAAT-box	CAAT	1558	4	-	Nicotiana glutinosa
rna-XM_002456331.2	CAAT-box	CAAT	1588	4	+	Nicotiana glutinosa
rna-XM_002456331.2	CAAT-box	CCAAT	1734	5	+	Arabidopsis thaliana	common cis-acting element in promoter and enhancer regions
rna-XM_002456331.2	CAAT-box	CAAT	1735	4	+	Nicotiana glutinosa
rna-XM_002456331.2	CAAT-box	CAAT	1754	4	+	Nicotiana glutinosa
rna-XM_002456331.2	CAAT-box	CAAT	1804	4	+	Nicotiana glutinosa
rna-XM_002456331.2	CAAT-box	CCAAT	1809	5	+	Arabidopsis thaliana	common cis-acting element in promoter and enhancer regions
rna-XM_002456331.2	CAAT-box	CAAT	1810	4	+	Nicotiana glutinosa
rna-XM_002456331.2	CCAAT-box	CAACGG	657	6	+	Hordeum vulgare	MYBHv1 binding site
rna-XM_002458189.2	WUN-motif	AAATTTCTT	419	9	+	Nicotiana glutinosa
rna-XM_002458189.2	Myb	CAACTG	309	6	+	Arabidopsis thaliana
rna-XM_002458189.2	WRE3	CCACCT	1034	6	+	Pisum sativum
rna-XM_002458189.2	AT~TATA-box	TATATA	601	6	+	Arabidopsis thaliana
rna-XM_002458189.2	Unnamed__1	CGTGG	1367	5	-	Zea mays
rna-XM_002458189.2	Unnamed__1	CGTGG	1380	5	-	Zea mays
rna-XM_002458189.2	Unnamed__1	CGTGG	1756	5	-	Zea mays
rna-XM_002458189.2	TGACG-motif	TGACG	1057	5	-	Hordeum vulgare	cis-acting regulatory element involved in the MeJA-responsiveness
rna-XM_002458189.2	TGACG-motif	TGACG	1352	5	+	Hordeum vulgare	cis-acting regulatory element involved in the MeJA-responsiveness
rna-XM_002458189.2	MBS	CAACTG	309	6	+	Arabidopsis thaliana	MYB binding site involved in drought-inducibility
rna-XM_002458189.2	ACE	GACACGTATG	488	9	-	Petroselinum crispum	cis-acting element involved in light responsiveness
rna-XM_002458189.2	CGTCA-motif	CGTCA	1057	5	+	Hordeum vulgare	cis-acting regulatory element involved in the MeJA-responsiveness
rna-XM_002458189.2	CGTCA-motif	CGTCA	1352	5	-	Hordeum vulgare	cis-acting regulatory element involved in the MeJA-responsiveness
rna-XM_002458189.2		motif_sequence	87	4	+	organism	short_function
rna-XM_002458189.2		motif_sequence	269	4	-	organism	short_function
rna-XM_002458189.2		motif_sequence	762	4	+	organism	short_function
rna-XM_002458189.2		motif_sequence	837	4	-	organism	short_function
rna-XM_002458189.2		motif_sequence	848	4	-	organism	short_function
rna-XM_002458189.2		motif_sequence	1097	4	+	organism	short_function
rna-XM_002458189.2		motif_sequence	1240	4	+	organism	short_function
rna-XM_002458189.2		motif_sequence	1726	4	+	organism	short_function
rna-XM_002458189.2		motif_sequence	1741	4	+	organism	short_function
rna-XM_002458189.2		motif_sequence	1863	4	-	organism	short_function
rna-XM_002458189.2	ABRE	CACGTG	900	6	+	Arabidopsis thaliana	cis-acting element involved in the abscisic acid responsiveness
rna-XM_002458189.2	ABRE	ACGTG	901	5	+	Arabidopsis thaliana	cis-acting element involved in the abscisic acid responsiveness
rna-XM_002458189.2	ABRE	ACGTG	1381	5	-	Arabidopsis thaliana	cis-acting element involved in the abscisic acid responsiveness
rna-XM_002458189.2	ABRE	GCCGCGTGGC	1954	9	-	Oryza sativa	cis-acting element involved in the abscisic acid responsiveness
rna-XM_002458189.2	as-1	TGACG	1057	5	-	Arabidopsis thaliana
rna-XM_002458189.2	as-1	TGACG	1352	5	+	Arabidopsis thaliana
rna-XM_002458189.2	Unnamed__4	CTCC	58	4	+	Petroselinum hortense
rna-XM_002458189.2	Unnamed__4	CTCC	186	4	+	Petroselinum hortense
rna-XM_002458189.2	Unnamed__4	CTCC	275	4	-	Petroselinum hortense
rna-XM_002458189.2	Unnamed__4	CTCC	293	4	+	Petroselinum hortense
rna-XM_002458189.2	Unnamed__4	CTCC	315	4	+	Petroselinum hortense
rna-XM_002458189.2	Unnamed__4	CTCC	481	4	-	Petroselinum hortense
rna-XM_002458189.2	Unnamed__4	CTCC	637	4	+	Petroselinum hortense
rna-XM_002458189.2	Unnamed__4	CTCC	764	4	+	Petroselinum hortense
rna-XM_002458189.2	Unnamed__4	CTCC	1020	4	+	Petroselinum hortense
rna-XM_002458189.2	Unnamed__4	CTCC	1412	4	-	Petroselinum hortense
rna-XM_002458189.2	Unnamed__4	CTCC	1418	4	-	Petroselinum hortense
rna-XM_002458189.2	Unnamed__4	CTCC	1424	4	-	Petroselinum hortense
rna-XM_002458189.2	Unnamed__4	CTCC	1502	4	+	Petroselinum hortense
rna-XM_002458189.2	Unnamed__4	CTCC	1643	4	+	Petroselinum hortense
rna-XM_002458189.2	Unnamed__4	CTCC	1663	4	+	Petroselinum hortense
rna-XM_002458189.2	Unnamed__4	CTCC	1669	4	+	Petroselinum hortense
rna-XM_002458189.2	Unnamed__4	CTCC	1699	4	+	Petroselinum hortense
rna-XM_002458189.2	Unnamed__4	CTCC	1720	4	+	Petroselinum hortense
rna-XM_002458189.2	Unnamed__4	CTCC	1733	4	+	Petroselinum hortense
rna-XM_002458189.2	Unnamed__4	CTCC	1743	4	+	Petroselinum hortense
rna-XM_002458189.2	Unnamed__4	CTCC	1746	4	+	Petroselinum hortense
rna-XM_002458189.2	Unnamed__4	CTCC	1750	4	+	Petroselinum hortense
rna-XM_002458189.2	Unnamed__4	CTCC	1753	4	+	Petroselinum hortense
rna-XM_002458189.2	Unnamed__4	CTCC	1770	4	+	Petroselinum hortense
rna-XM_002458189.2	Unnamed__4	CTCC	1895	4	+	Petroselinum hortense
rna-XM_002458189.2	Unnamed__4	CTCC	1901	4	+	Petroselinum hortense
rna-XM_002458189.2	Unnamed__4	CTCC	1907	4	+	Petroselinum hortense
rna-XM_002458189.2	Unnamed__4	CTCC	1915	4	+	Petroselinum hortense
rna-XM_002458189.2	Unnamed__4	CTCC	1987	4	-	Petroselinum hortense
rna-XM_002458189.2	Unnamed__4	CTCC	1990	4	-	Petroselinum hortense
rna-XM_002458189.2	Unnamed__4	CTCC	1993	4	-	Petroselinum hortense
rna-XM_002458189.2	MYC	CATTTG	117	6	-	Arabidopsis thaliana
rna-XM_002458189.2	MYC	CATTTG	409	6	-	Arabidopsis thaliana
rna-XM_002458189.2	TATA-box	taTATAAAtc	125	9	-	Arabidopsis thaliana	core promoter element around -30 of transcription start
rna-XM_002458189.2	TATA-box	TATAAAT	126	7	-	Brassica juncea	core promoter element around -30 of transcription start
rna-XM_002458189.2	TATA-box	TATAAA	127	6	-	Helianthus annuus	core promoter element around -30 of transcription start
rna-XM_002458189.2	TATA-box	TATAA	128	5	-	Arabidopsis thaliana	core promoter element around -30 of transcription start
rna-XM_002458189.2	TATA-box	TATA	129	4	+	Arabidopsis thaliana	core promoter element around -30 of transcription start
rna-XM_002458189.2	TATA-box	TATAAATA	547	8	-	Daucus carota	core promoter element around -30 of transcription start
rna-XM_002458189.2	TATA-box	TATAAAT	548	7	-	Brassica juncea	core promoter element around -30 of transcription start
rna-XM_002458189.2	TATA-box	TATAAA	549	6	-	Helianthus annuus	core promoter element around -30 of transcription start
rna-XM_002458189.2	TATA-box	TATAA	550	5	-	Arabidopsis thaliana	core promoter element around -30 of transcription start
rna-XM_002458189.2	TATA-box	TATA	551	4	+	Arabidopsis thaliana	core promoter element around -30 of transcription start
rna-XM_002458189.2	TATA-box	ccTATAAAaa	560	9	+	Arabidopsis thaliana	core promoter element around -30 of transcription start
rna-XM_002458189.2	TATA-box	TATATA	601	6	+	Arabidopsis thaliana	core promoter element around -30 of transcription start
rna-XM_002458189.2	TATA-box	TATA	603	4	+	Arabidopsis thaliana	core promoter element around -30 of transcription start
rna-XM_002458189.2	TATA-box	TATA	678	4	+	Arabidopsis thaliana	core promoter element around -30 of transcription start
rna-XM_002458189.2	TATA-box	TATA	932	4	+	Arabidopsis thaliana	core promoter element around -30 of transcription start
rna-XM_002458189.2	TATA-box	ATTATA	1070	6	+	Brassica napus	core promoter element around -30 of transcription start
rna-XM_002458189.2	TATA-box	TATAA	1071	5	-	Arabidopsis thaliana	core promoter element around -30 of transcription start
rna-XM_002458189.2	TATA-box	TATA	1072	4	-	Arabidopsis thaliana	core promoter element around -30 of transcription start
rna-XM_002458189.2	TATA-box	ATATAT	1130	6	-	Brassica napus	core promoter element around -30 of transcription start
rna-XM_002458189.2	TATA-box	TATA	1131	4	-	Arabidopsis thaliana	core promoter element around -30 of transcription start
rna-XM_002458189.2	TATA-box	ATATAT	1154	6	-	Brassica napus	core promoter element around -30 of transcription start
rna-XM_002458189.2	TATA-box	TATA	1155	4	-	Arabidopsis thaliana	core promoter element around -30 of transcription start
rna-XM_002458189.2	TATA-box	TATA	1207	4	-	Arabidopsis thaliana	core promoter element around -30 of transcription start
rna-XM_002458189.2	TATA-box	TATA	1246	4	-	Arabidopsis thaliana	core promoter element around -30 of transcription start
rna-XM_002458189.2	TATA-box	ATATAA	1295	6	+	Brassica oleracea	core promoter element around -30 of transcription start
rna-XM_002458189.2	TATA-box	TATA	1296	4	-	Arabidopsis thaliana	core promoter element around -30 of transcription start
rna-XM_002458189.2	TATA-box	TATA	1301	4	-	Arabidopsis thaliana	core promoter element around -30 of transcription start
rna-XM_002458189.2	TATA-box	TATA	1792	4	-	Arabidopsis thaliana	core promoter element around -30 of transcription start
rna-XM_002458189.2	LTR	CCGAAA	1537	6	+	Hordeum vulgare	cis-acting element involved in low-temperature responsiveness
rna-XM_002458189.2	GC-motif	CGGCGCCCT	1560	9	-	Oryza sativa	?
rna-XM_002458189.2	GC-motif	CCCCCG	1886	6	-	Zea mays	enhancer-like element involved in anoxic specific inducibility
rna-XM_002458189.2	AE-box	AGAAACAA	871	8	-	Arabidopsis thaliana	part of a module for light response
rna-XM_002458189.2	MYB	CAACCA	264	6	-	Arabidopsis thaliana
rna-XM_002458189.2	MYB	CAACCA	303	6	+	Arabidopsis thaliana
rna-XM_002458189.2	MYB	CAACCA	337	6	+	Arabidopsis thaliana
rna-XM_002458189.2	MYB	CAACCA	1077	6	-	Arabidopsis thaliana
rna-XM_002458189.2	MYB	CAACCA	1231	6	-	Arabidopsis thaliana
rna-XM_002458189.2	MYB	TAACCA	1845	6	-	Arabidopsis thaliana
rna-XM_002458189.2	ARE	AAACCA	1007	6	+	Zea mays	cis-acting regulatory element essential for the anaerobic induction
rna-XM_002458189.2	ARE	AAACCA	1357	6	+	Zea mays	cis-acting regulatory element essential for the anaerobic induction
rna-XM_002458189.2	ARE	AAACCA	1364	6	+	Zea mays	cis-acting regulatory element essential for the anaerobic induction
rna-XM_002458189.2	GT1-motif	GGTTAAT	1846	7	+	Avena sativa	light responsive element
rna-XM_002458189.2	G-Box	CACGTG	900	6	+	Pisum sativum	cis-acting regulatory element involved in light responsiveness
rna-XM_002458189.2	G-Box	CACGTT	1381	6	+	Pisum sativum	cis-acting regulatory element involved in light responsiveness
rna-XM_002458189.2	O2-site	GATGATGTGG	232	9	+	Zea mays	cis-acting regulatory element involved in zein metabolism regulation
rna-XM_002458189.2	O2-site	GATGACATGG	317	9	-	Zea mays	cis-acting regulatory element involved in zein metabolism regulation
rna-XM_002458189.2	O2-site	GATGACATGG	1646	9	-	Zea mays	cis-acting regulatory element involved in zein metabolism regulation
rna-XM_002458189.2	G-box	CACGTG	900	6	+	Arabidopsis thaliana	cis-acting regulatory element involved in light responsiveness
rna-XM_002458189.2	P-box	CCTTTTG	1433	7	+	Oryza sativa	gibberellin-responsive element
rna-XM_002458189.2	STRE	AGGGG	295	5	-	Arabidopsis thaliana
rna-XM_002458189.2	STRE	AGGGG	1431	5	-	Arabidopsis thaliana
rna-XM_002458189.2	STRE	AGGGG	1590	5	+	Arabidopsis thaliana
rna-XM_002458189.2	MYB-like sequence	TAACCA	1845	6	-	Arabidopsis thaliana
rna-XM_002458189.2	CAAT-box	CAAT	95	4	-	Nicotiana glutinosa
rna-XM_002458189.2	CAAT-box	CAAAT	117	5	+	Pisum sativum	common cis-acting element in promoter and enhancer regions
rna-XM_002458189.2	CAAT-box	CAAT	257	4	+	Nicotiana glutinosa
rna-XM_002458189.2	CAAT-box	CAAT	281	4	+	Nicotiana glutinosa
rna-XM_002458189.2	CAAT-box	TGCCAAC	332	7	-	Petunia hybrida	common cis-acting element in promoter and enhancer regions
rna-XM_002458189.2	CAAT-box	CCAAT	368	5	+	Arabidopsis thaliana	common cis-acting element in promoter and enhancer regions
rna-XM_002458189.2	CAAT-box	CAAT	369	4	+	Nicotiana glutinosa
rna-XM_002458189.2	CAAT-box	CAAAT	409	5	+	Pisum sativum	common cis-acting element in promoter and enhancer regions
rna-XM_002458189.2	CAAT-box	CCAAT	428	5	+	Arabidopsis thaliana	common cis-acting element in promoter and enhancer regions
rna-XM_002458189.2	CAAT-box	CAAT	429	4	+	Nicotiana glutinosa
rna-XM_002458189.2	CAAT-box	CAAT	502	4	-	Nicotiana glutinosa
rna-XM_002458189.2	CAAT-box	CAAT	610	4	-	Nicotiana glutinosa
rna-XM_002458189.2	CAAT-box	CCAAT	616	5	-	Arabidopsis thaliana	common cis-acting element in promoter and enhancer regions
rna-XM_002458189.2	CAAT-box	CCAAT	715	5	-	Arabidopsis thaliana	common cis-acting element in promoter and enhancer regions
rna-XM_002458189.2	CAAT-box	CCAAT	861	5	-	Arabidopsis thaliana	common cis-acting element in promoter and enhancer regions
rna-XM_002458189.2	CAAT-box	CAAT	1045	4	+	Nicotiana glutinosa
rna-XM_002458189.2	CAAT-box	CAAT	1066	4	+	Nicotiana glutinosa
rna-XM_002458189.2	CAAT-box	CAAAT	1105	5	-	Pisum sativum	common cis-acting element in promoter and enhancer regions
rna-XM_002458189.2	CAAT-box	CAAT	1187	4	-	Nicotiana glutinosa
rna-XM_002458189.2	CAAT-box	CAAT	1223	4	-	Nicotiana glutinosa
rna-XM_002458189.2	CAAT-box	CCAAT	1229	5	-	Arabidopsis thaliana	common cis-acting element in promoter and enhancer regions
rna-XM_002458189.2	CAAT-box	CAAT	1249	4	-	Nicotiana glutinosa
rna-XM_002458189.2	CAAT-box	CAAT	1290	4	-	Nicotiana glutinosa
rna-XM_002458189.2	CAAT-box	CAAT	1328	4	+	Nicotiana glutinosa
rna-XM_002458189.2	CAAT-box	CAAAT	1372	5	+	Pisum sativum	common cis-acting element in promoter and enhancer regions
rna-XM_002458189.2	CAAT-box	CAAAT	1616	5	+	Pisum sativum	common cis-acting element in promoter and enhancer regions
rna-XM_002458189.2	CAAT-box	CAAT	1621	4	+	Nicotiana glutinosa
rna-XM_002458189.2	CAAT-box	CAAT	1833	4	+	Nicotiana glutinosa
rna-XM_002458189.2	CAAT-box	CAAT	1856	4	+	Nicotiana glutinosa
rna-XM_002458189.2	Unnamed__2	AACCTAACCT	63	9	-	Petroselinum hortense
rna-XM_002458189.2	Unnamed__2	CCCCGG	1601	6	-	Zea mays
rna-XM_002458189.2	Unnamed__2	CCCCGG	1929	6	+	Zea mays
rna-XM_002458189.2	CAT-box	GCCACT	385	6	+	Arabidopsis thaliana	cis-acting regulatory element related to meristem expression
rna-XM_002458189.2	TCT-motif	TCTTAC	1654	6	+	Arabidopsis thaliana	part of a light responsive element
rna-XM_002458189.2	Box 4	ATTAAT	711	6	+	Petroselinum crispum	part of a conserved DNA module involved in light responsiveness
rna-XM_002458555.2	TCA-element	TCAGAAGAGG	458	9	-	Brassica oleracea	cis-acting element involved in salicylic acid responsiveness
rna-XM_002458555.2	CAAT-box	CAAAT	20	5	+	Pisum sativum	common cis-acting element in promoter and enhancer regions
rna-XM_002458555.2	CAAT-box	CCAAT	29	5	+	Arabidopsis thaliana	common cis-acting element in promoter and enhancer regions
rna-XM_002458555.2	CAAT-box	CAAT	30	4	+	Nicotiana glutinosa
rna-XM_002458555.2	CAAT-box	CAAT	113	4	-	Nicotiana glutinosa
rna-XM_002458555.2	CAAT-box	CAAT	225	4	+	Nicotiana glutinosa
rna-XM_002458555.2	CAAT-box	CAAT	248	4	+	Nicotiana glutinosa
rna-XM_002458555.2	CAAT-box	CCAAT	318	5	-	Arabidopsis thaliana	common cis-acting element in promoter and enhancer regions
rna-XM_002458555.2	CAAT-box	CAAT	324	4	+	Nicotiana glutinosa
rna-XM_002458555.2	CAAT-box	CAAAT	452	5	+	Pisum sativum	common cis-acting element in promoter and enhancer regions
rna-XM_002458555.2	CAAT-box	CAAT	573	4	+	Nicotiana glutinosa
rna-XM_002458555.2	CAAT-box	CAAT	584	4	-	Nicotiana glutinosa
rna-XM_002458555.2	CAAT-box	CAAT	858	4	+	Nicotiana glutinosa
rna-XM_002458555.2	CAAT-box	CAAT	863	4	+	Nicotiana glutinosa
rna-XM_002458555.2	CAAT-box	CAAAT	937	5	-	Pisum sativum	common cis-acting element in promoter and enhancer regions
rna-XM_002458555.2	CAAT-box	CAAT	997	4	+	Nicotiana glutinosa
rna-XM_002458555.2	CAAT-box	CAAT	1003	4	+	Nicotiana glutinosa
rna-XM_002458555.2	CAAT-box	CAAT	1093	4	+	Nicotiana glutinosa
rna-XM_002458555.2	CAAT-box	CAAAT	1171	5	-	Pisum sativum	common cis-acting element in promoter and enhancer regions
rna-XM_002458555.2	CAAT-box	CAAAT	1361	5	+	Pisum sativum	common cis-acting element in promoter and enhancer regions
rna-XM_002458555.2	CAAT-box	CCAAT	1568	5	+	Arabidopsis thaliana	common cis-acting element in promoter and enhancer regions
rna-XM_002458555.2	CAAT-box	CAAT	1569	4	+	Nicotiana glutinosa
rna-XM_002458555.2	CAAT-box	CAAT	1573	4	+	Nicotiana glutinosa
rna-XM_002458555.2	STRE	AGGGG	1835	5	-	Arabidopsis thaliana
rna-XM_002458555.2	Box 4	ATTAAT	411	6	+	Petroselinum crispum	part of a conserved DNA module involved in light responsiveness
rna-XM_002458555.2	Box 4	ATTAAT	423	6	+	Petroselinum crispum	part of a conserved DNA module involved in light responsiveness
rna-XM_002458555.2	Box 4	ATTAAT	1026	6	-	Petroselinum crispum	part of a conserved DNA module involved in light responsiveness
rna-XM_002458555.2	Box 4	ATTAAT	1030	6	-	Petroselinum crispum	part of a conserved DNA module involved in light responsiveness
rna-XM_002458555.2	Unnamed__2	AACCTAACCT	1755	9	-	Petroselinum hortense
rna-XM_002458555.2	G-Box	CACGTG	1085	6	-	Pisum sativum	cis-acting regulatory element involved in light responsiveness
rna-XM_002458555.2	GT1-motif	GGTTAA	129	6	+	Arabidopsis thaliana	light responsive element
rna-XM_002458555.2	GC-motif	CCCCCG	781	6	+	Zea mays	enhancer-like element involved in anoxic specific inducibility
rna-XM_002458555.2	GC-motif	CCCCCG	1074	6	+	Zea mays	enhancer-like element involved in anoxic specific inducibility
rna-XM_002458555.2	GATA-motif	AAGGATAAGG	504	9	-	Solanum tuberosum	part of a light responsive element
rna-XM_002458555.2	GATA-motif	GATAGGA	991	7	-	Arabidopsis thaliana	part of a light responsive element
rna-XM_002458555.2	GATA-motif	AAGGATAAGG	1274	9	-	Solanum tuberosum	part of a light responsive element
rna-XM_002458555.2	G-box	CACGTG	1085	6	-	Arabidopsis thaliana	cis-acting regulatory element involved in light responsiveness
rna-XM_002458555.2	G-box	CACGTC	1138	6	+	Zea mays	cis-acting regulatory element involved in light responsiveness
rna-XM_002458555.2	G-box	TACGTG	1146	6	-	Arabidopsis thaliana	cis-acting regulatory element involved in light responsiveness
rna-XM_002458555.2	G-box	TACGTG	1706	6	-	Arabidopsis thaliana	cis-acting regulatory element involved in light responsiveness
rna-XM_002458555.2	G-box	TACGTG	1714	6	+	Arabidopsis thaliana	cis-acting regulatory element involved in light responsiveness
rna-XM_002458555.2	P-box	CCTTTTG	514	7	+	Oryza sativa	gibberellin-responsive element
rna-XM_002458555.2	MRE	AACCTAA	1681	7	-	Petroselinum crispum	MYB binding site involved in light responsiveness
rna-XM_002458555.2	O2-site	GATGATGTGG	1167	9	+	Zea mays	cis-acting regulatory element involved in zein metabolism regulation
rna-XM_002458555.2	O2-site	GATGATGTGG	1448	9	+	Zea mays	cis-acting regulatory element involved in zein metabolism regulation
rna-XM_002458555.2	ABRE	CACGTG	1085	6	-	Arabidopsis thaliana	cis-acting element involved in the abscisic acid responsiveness
rna-XM_002458555.2	ABRE	ACGTG	1086	5	+	Arabidopsis thaliana	cis-acting element involved in the abscisic acid responsiveness
rna-XM_002458555.2	ABRE	ACGTG	1138	5	-	Arabidopsis thaliana	cis-acting element involved in the abscisic acid responsiveness
rna-XM_002458555.2	ABRE	ACGTG	1146	5	-	Arabidopsis thaliana	cis-acting element involved in the abscisic acid responsiveness
rna-XM_002458555.2	ABRE	AACCCGG	1534	7	-	Arabidopsis thaliana	cis-acting element involved in the abscisic acid responsiveness
rna-XM_002458555.2	ABRE	CGTACGTGCA	1704	9	-	Hordeum vulgare	cis-acting element involved in the abscisic acid responsiveness
rna-XM_002458555.2	ABRE	ACGTG	1706	5	-	Arabidopsis thaliana	cis-acting element involved in the abscisic acid responsiveness
rna-XM_002458555.2	ABRE	CGTACGTGCA	1712	9	+	Hordeum vulgare	cis-acting element involved in the abscisic acid responsiveness
rna-XM_002458555.2	ABRE	ACGTG	1715	5	+	Arabidopsis thaliana	cis-acting element involved in the abscisic acid responsiveness
rna-XM_002458555.2	CGTCA-motif	CGTCA	1694	5	+	Hordeum vulgare	cis-acting regulatory element involved in the MeJA-responsiveness
rna-XM_002458555.2	CGTCA-motif	CGTCA	1941	5	+	Hordeum vulgare	cis-acting regulatory element involved in the MeJA-responsiveness
rna-XM_002458555.2		motif_sequence	195	4	-	organism	short_function
rna-XM_002458555.2		motif_sequence	355	4	-	organism	short_function
rna-XM_002458555.2		motif_sequence	549	4	+	organism	short_function
rna-XM_002458555.2		motif_sequence	551	4	-	organism	short_function
rna-XM_002458555.2		motif_sequence	619	4	-	organism	short_function
rna-XM_002458555.2		motif_sequence	1164	4	-	organism	short_function
rna-XM_002458555.2		motif_sequence	1393	4	-	organism	short_function
rna-XM_002458555.2		motif_sequence	1443	4	-	organism	short_function
rna-XM_002458555.2		motif_sequence	1478	4	+	organism	short_function
rna-XM_002458555.2		motif_sequence	1522	4	-	organism	short_function
rna-XM_002458555.2		motif_sequence	1528	4	-	organism	short_function
rna-XM_002458555.2		motif_sequence	1563	4	+	organism	short_function
rna-XM_002458555.2		motif_sequence	1591	4	-	organism	short_function
rna-XM_002458555.2		motif_sequence	1649	4	-	organism	short_function
rna-XM_002458555.2		motif_sequence	1869	4	+	organism	short_function
rna-XM_002458555.2		motif_sequence	1923	4	+	organism	short_function
rna-XM_002458555.2	CCGTCC motif	CCGTCC	799	6	-	Nicotiana tabacum
rna-XM_002458555.2	CCGTCC motif	CCGTCC	1831	6	+	Nicotiana tabacum
rna-XM_002458555.2	CCGTCC motif	CCGTCC	1862	6	+	Nicotiana tabacum
rna-XM_002458555.2	ABRE3a	TACGTG	1146	6	-	Zea mays
rna-XM_002458555.2	ABRE3a	TACGTG	1706	6	-	Zea mays
rna-XM_002458555.2	ABRE3a	TACGTG	1714	6	+	Zea mays
rna-XM_002458555.2	GCN4_motif	TGAGTCA	385	7	+	Oryza sativa	cis-regulatory element involved in endosperm expression
rna-XM_002458555.2	TATA-box	ATATAA	13	6	+	Brassica oleracea	core promoter element around -30 of transcription start
rna-XM_002458555.2	TATA-box	TATA	14	4	+	Arabidopsis thaliana	core promoter element around -30 of transcription start
rna-XM_002458555.2	TATA-box	TATA	73	4	+	Arabidopsis thaliana	core promoter element around -30 of transcription start
rna-XM_002458555.2	TATA-box	ATATAA	78	6	+	Brassica oleracea	core promoter element around -30 of transcription start
rna-XM_002458555.2	TATA-box	TATA	79	4	+	Arabidopsis thaliana	core promoter element around -30 of transcription start
rna-XM_002458555.2	TATA-box	ATATAT	165	6	+	Brassica napus	core promoter element around -30 of transcription start
rna-XM_002458555.2	TATA-box	TATATA	166	6	+	Arabidopsis thaliana	core promoter element around -30 of transcription start
rna-XM_002458555.2	TATA-box	ATATAA	167	6	+	Brassica oleracea	core promoter element around -30 of transcription start
rna-XM_002458555.2	TATA-box	TATA	168	4	+	Arabidopsis thaliana	core promoter element around -30 of transcription start
rna-XM_002458555.2	TATA-box	TAAAGATT	253	8	+	Arabidopsis thaliana	core promoter element around -30 of transcription start
rna-XM_002458555.2	TATA-box	ATATAA	277	6	+	Brassica oleracea	core promoter element around -30 of transcription start
rna-XM_002458555.2	TATA-box	TATA	278	4	+	Arabidopsis thaliana	core promoter element around -30 of transcription start
rna-XM_002458555.2	TATA-box	taTATAAAtc	375	9	+	Arabidopsis thaliana	core promoter element around -30 of transcription start
rna-XM_002458555.2	TATA-box	TACAAAA	439	7	+	Oryza sativa	core promoter element around -30 of transcription start
rna-XM_002458555.2	TATA-box	ccTATAAAaa	530	9	+	Arabidopsis thaliana	core promoter element around -30 of transcription start
rna-XM_002458555.2	TATA-box	TATA	532	4	+	Arabidopsis thaliana	core promoter element around -30 of transcription start
rna-XM_002458555.2	TATA-box	ATATAT	539	6	+	Brassica napus	core promoter element around -30 of transcription start
rna-XM_002458555.2	TATA-box	TATA	540	4	+	Arabidopsis thaliana	core promoter element around -30 of transcription start
rna-XM_002458555.2	TATA-box	TACATAAA	620	8	+	Oryza sativa	core promoter element around -30 of transcription start
rna-XM_002458555.2	TATA-box	TATA	632	4	+	Arabidopsis thaliana	core promoter element around -30 of transcription start
rna-XM_002458555.2	TATA-box	TATA	638	4	+	Arabidopsis thaliana	core promoter element around -30 of transcription start
rna-XM_002458555.2	TATA-box	ATATAA	839	6	+	Brassica oleracea	core promoter element around -30 of transcription start
rna-XM_002458555.2	TATA-box	TATA	840	4	+	Arabidopsis thaliana	core promoter element around -30 of transcription start
rna-XM_002458555.2	TATA-box	TATA	1057	4	-	Arabidopsis thaliana	core promoter element around -30 of transcription start
rna-XM_002458555.2	TATA-box	taTATAAAtc	1059	9	+	Arabidopsis thaliana	core promoter element around -30 of transcription start
rna-XM_002458555.2	TATA-box	TATA	1070	4	-	Arabidopsis thaliana	core promoter element around -30 of transcription start
rna-XM_002458555.2	TATA-box	ATATAT	1200	6	-	Brassica napus	core promoter element around -30 of transcription start
rna-XM_002458555.2	TATA-box	TATATA	1201	6	-	Arabidopsis thaliana	core promoter element around -30 of transcription start
rna-XM_002458555.2	TATA-box	TATA	1203	4	-	Arabidopsis thaliana	core promoter element around -30 of transcription start
rna-XM_002458555.2	TATA-box	taTATAAAtc	1363	9	-	Arabidopsis thaliana	core promoter element around -30 of transcription start
rna-XM_002458555.2	TATA-box	TATAAAT	1364	7	-	Brassica juncea	core promoter element around -30 of transcription start
rna-XM_002458555.2	TATA-box	TATAAA	1365	6	-	Helianthus annuus	core promoter element around -30 of transcription start
rna-XM_002458555.2	TATA-box	TATATAA	1366	7	-	Arabidopsis thaliana	core promoter element around -30 of transcription start
rna-XM_002458555.2	TATA-box	TATATA	1367	6	-	Arabidopsis thaliana	core promoter element around -30 of transcription start
rna-XM_002458555.2	TATA-box	TATA	1369	4	-	Arabidopsis thaliana	core promoter element around -30 of transcription start
rna-XM_002458555.2	TATA-box	TATATA	1824	6	-	Arabidopsis thaliana	core promoter element around -30 of transcription start
rna-XM_002458555.2	TATA-box	ATATAT	1825	6	-	Brassica napus	core promoter element around -30 of transcription start
rna-XM_002458555.2	TATA-box	TATA	1826	4	-	Arabidopsis thaliana	core promoter element around -30 of transcription start
rna-XM_002458555.2	A-box	CCGTCC	799	6	-	Petroselinum crispum	cis-acting regulatory element
rna-XM_002458555.2	A-box	CCGTCC	1831	6	+	Petroselinum crispum	cis-acting regulatory element
rna-XM_002458555.2	A-box	CCGTCC	1862	6	+	Petroselinum crispum	cis-acting regulatory element
rna-XM_002458555.2	MYC	CATTTG	20	6	-	Arabidopsis thaliana
rna-XM_002458555.2	MYC	CATGTG	196	6	-	Arabidopsis thaliana
rna-XM_002458555.2	MYC	CATGTG	848	6	-	Arabidopsis thaliana
rna-XM_002458555.2	MYC	CATGTG	955	6	+	Arabidopsis thaliana
rna-XM_002458555.2	MYC	CATGTG	1889	6	-	Arabidopsis thaliana
rna-XM_002458555.2	TCA	TCATCTTCAT	1162	10	-	Pisum sativum
rna-XM_002458555.2	ABRE4	CACGTA	1146	6	+	Zea mays
rna-XM_002458555.2	ABRE4	CACGTA	1706	6	+	Zea mays
rna-XM_002458555.2	ABRE4	CACGTA	1714	6	-	Zea mays
rna-XM_002458555.2	as-1	TGACG	1694	5	-	Arabidopsis thaliana
rna-XM_002458555.2	as-1	TGACG	1941	5	-	Arabidopsis thaliana
rna-XM_002458555.2	Unnamed__4	CTCC	337	4	+	Petroselinum hortense
rna-XM_002458555.2	Unnamed__4	CTCC	355	4	-	Petroselinum hortense
rna-XM_002458555.2	Unnamed__4	CTCC	363	4	-	Petroselinum hortense
rna-XM_002458555.2	Unnamed__4	CTCC	650	4	-	Petroselinum hortense
rna-XM_002458555.2	Unnamed__4	CTCC	814	4	+	Petroselinum hortense
rna-XM_002458555.2	Unnamed__4	CTCC	952	4	+	Petroselinum hortense
rna-XM_002458555.2	Unnamed__4	CTCC	1106	4	-	Petroselinum hortense
rna-XM_002458555.2	Unnamed__4	CTCC	1303	4	+	Petroselinum hortense
rna-XM_002458555.2	Unnamed__4	CTCC	1315	4	+	Petroselinum hortense
rna-XM_002458555.2	Unnamed__4	CTCC	1522	4	-	Petroselinum hortense
rna-XM_002458555.2	Unnamed__4	CTCC	1753	4	-	Petroselinum hortense
rna-XM_002458555.2	Unnamed__4	CTCC	1874	4	+	Petroselinum hortense
rna-XM_002458555.2	RY-element	CATGCATG	198	8	+	Helianthus annuus	cis-acting regulatory element involved in seed-specific regulation
rna-XM_002458555.2	RY-element	CATGCATG	1157	8	-	Helianthus annuus	cis-acting regulatory element involved in seed-specific regulation
rna-XM_002458555.2	RY-element	CATGCATG	1659	8	-	Helianthus annuus	cis-acting regulatory element involved in seed-specific regulation
rna-XM_002458555.2	Myb	TAACTG	1678	6	-	Arabidopsis thaliana
rna-XM_002458555.2	CARE	CAACTCAC	958	8	-	Oryza sativa
rna-XM_002458555.2	TGACG-motif	TGACG	1694	5	-	Hordeum vulgare	cis-acting regulatory element involved in the MeJA-responsiveness
rna-XM_002458555.2	TGACG-motif	TGACG	1941	5	-	Hordeum vulgare	cis-acting regulatory element involved in the MeJA-responsiveness
rna-XM_002458555.2	CCGTCC-box	CCGTCC	799	6	-	Petroselinum hortense
rna-XM_002458555.2	CCGTCC-box	CCGTCC	1831	6	+	Petroselinum hortense
rna-XM_002458555.2	CCGTCC-box	CCGTCC	1862	6	+	Petroselinum hortense
rna-XM_002458555.2	Unnamed__1	CGTGG	1087	5	+	Zea mays
rna-XM_002458555.2	Unnamed__1	CGTGG	1895	5	-	Zea mays
rna-XM_002458555.2	Unnamed__1	CGTGG	1927	5	-	Zea mays
rna-XM_002458555.2	Unnamed__1	CGTGG	1983	5	-	Zea mays
rna-XM_002458555.2	WRE3	CCACCT	1458	6	+	Pisum sativum
rna-XM_002458555.2	WRE3	CCACCT	1906	6	+	Pisum sativum
rna-XM_002458555.2	AT~TATA-box	TATATA	166	6	+	Arabidopsis thaliana
rna-XM_002458555.2	AT~TATA-box	TATATA	1201	6	-	Arabidopsis thaliana
rna-XM_002458555.2	AT~TATA-box	TATATAAA	1365	8	-	Arabidopsis thaliana
rna-XM_002458555.2	AT~TATA-box	TATATA	1367	6	-	Arabidopsis thaliana
rna-XM_002458555.2	AT~TATA-box	TATATA	1824	6	-	Arabidopsis thaliana
rna-XM_002460609.2	MYC	CATTTG	931	6	+	Arabidopsis thaliana
rna-XM_002460609.2	MYC	CAATTG	1188	6	-	Arabidopsis thaliana
rna-XM_002460609.2	MYC	CATGTG	1678	6	-	Arabidopsis thaliana
rna-XM_002460609.2	TATA-box	TATA	51	4	+	Arabidopsis thaliana	core promoter element around -30 of transcription start
rna-XM_002460609.2	TATA-box	TAAAGATT	77	8	+	Arabidopsis thaliana	core promoter element around -30 of transcription start
rna-XM_002460609.2	TATA-box	TATATA	233	6	+	Arabidopsis thaliana	core promoter element around -30 of transcription start
rna-XM_002460609.2	TATA-box	ATATAT	234	6	+	Brassica napus	core promoter element around -30 of transcription start
rna-XM_002460609.2	TATA-box	TATA	235	4	+	Arabidopsis thaliana	core promoter element around -30 of transcription start
rna-XM_002460609.2	TATA-box	TATA	285	4	+	Arabidopsis thaliana	core promoter element around -30 of transcription start
rna-XM_002460609.2	TATA-box	ATATAT	321	6	+	Brassica napus	core promoter element around -30 of transcription start
rna-XM_002460609.2	TATA-box	TATATA	322	6	+	Arabidopsis thaliana	core promoter element around -30 of transcription start
rna-XM_002460609.2	TATA-box	ATATAT	323	6	+	Brassica napus	core promoter element around -30 of transcription start
rna-XM_002460609.2	TATA-box	TATA	324	4	+	Arabidopsis thaliana	core promoter element around -30 of transcription start
rna-XM_002460609.2	TATA-box	ATTATA	327	6	+	Brassica napus	core promoter element around -30 of transcription start
rna-XM_002460609.2	TATA-box	TATAA	328	5	-	Arabidopsis thaliana	core promoter element around -30 of transcription start
rna-XM_002460609.2	TATA-box	TATA	329	4	+	Arabidopsis thaliana	core promoter element around -30 of transcription start
rna-XM_002460609.2	TATA-box	TATACA	426	6	-	Helianthus annuus	core promoter element around -30 of transcription start
rna-XM_002460609.2	TATA-box	TATA	428	4	+	Arabidopsis thaliana	core promoter element around -30 of transcription start
rna-XM_002460609.2	TATA-box	TATATA	447	6	+	Arabidopsis thaliana	core promoter element around -30 of transcription start
rna-XM_002460609.2	TATA-box	ATATAT	448	6	+	Brassica napus	core promoter element around -30 of transcription start
rna-XM_002460609.2	TATA-box	TATA	449	4	+	Arabidopsis thaliana	core promoter element around -30 of transcription start
rna-XM_002460609.2	TATA-box	TACAAAA	501	7	+	Oryza sativa	core promoter element around -30 of transcription start
rna-XM_002460609.2	TATA-box	TATAAA	533	6	-	Helianthus annuus	core promoter element around -30 of transcription start
rna-XM_002460609.2	TATA-box	TATAA	534	5	-	Arabidopsis thaliana	core promoter element around -30 of transcription start
rna-XM_002460609.2	TATA-box	TATA	535	4	+	Arabidopsis thaliana	core promoter element around -30 of transcription start
rna-XM_002460609.2	TATA-box	ATATAA	564	6	+	Brassica oleracea	core promoter element around -30 of transcription start
rna-XM_002460609.2	TATA-box	TATA	565	4	+	Arabidopsis thaliana	core promoter element around -30 of transcription start
rna-XM_002460609.2	TATA-box	TATAA	592	5	-	Arabidopsis thaliana	core promoter element around -30 of transcription start
rna-XM_002460609.2	TATA-box	TATA	593	4	+	Arabidopsis thaliana	core promoter element around -30 of transcription start
rna-XM_002460609.2	TATA-box	ATTATA	840	6	+	Brassica napus	core promoter element around -30 of transcription start
rna-XM_002460609.2	TATA-box	TATAA	841	5	-	Arabidopsis thaliana	core promoter element around -30 of transcription start
rna-XM_002460609.2	TATA-box	TATA	842	4	+	Arabidopsis thaliana	core promoter element around -30 of transcription start
rna-XM_002460609.2	TATA-box	TATACA	935	6	-	Helianthus annuus	core promoter element around -30 of transcription start
rna-XM_002460609.2	TATA-box	TATATA	937	6	+	Arabidopsis thaliana	core promoter element around -30 of transcription start
rna-XM_002460609.2	TATA-box	ATATAA	938	6	+	Brassica oleracea	core promoter element around -30 of transcription start
rna-XM_002460609.2	TATA-box	TATA	939	4	+	Arabidopsis thaliana	core promoter element around -30 of transcription start
rna-XM_002460609.2	TATA-box	TATAAA	1057	6	-	Helianthus annuus	core promoter element around -30 of transcription start
rna-XM_002460609.2	TATA-box	TATAA	1058	5	-	Arabidopsis thaliana	core promoter element around -30 of transcription start
rna-XM_002460609.2	TATA-box	TATA	1059	4	-	Arabidopsis thaliana	core promoter element around -30 of transcription start
rna-XM_002460609.2	TATA-box	ccTATAAAaa	1407	9	-	Arabidopsis thaliana	core promoter element around -30 of transcription start
rna-XM_002460609.2	TATC-box	TATCCCA	1252	7	-	Oryza sativa	cis-acting element involved in gibberellin-responsiveness
rna-XM_002460609.2	A-box	CCGTCC	887	6	+	Petroselinum crispum	cis-acting regulatory element
rna-XM_002460609.2	A-box	CCGTCC	1960	6	-	Petroselinum crispum	cis-acting regulatory element
rna-XM_002460609.2	A-box	CCGTCC	1965	6	-	Petroselinum crispum	cis-acting regulatory element
rna-XM_002460609.2	A-box	CCGTCC	1969	6	-	Petroselinum crispum	cis-acting regulatory element
rna-XM_002460609.2	LTR	CCGAAA	1195	6	+	Hordeum vulgare	cis-acting element involved in low-temperature responsiveness
rna-XM_002460609.2	as-1	TGACG	8	5	-	Arabidopsis thaliana
rna-XM_002460609.2	as-1	TGACG	90	5	+	Arabidopsis thaliana
rna-XM_002460609.2	as-1	TGACG	914	5	+	Arabidopsis thaliana
rna-XM_002460609.2	as-1	TGACG	1532	5	+	Arabidopsis thaliana
rna-XM_002460609.2	as-1	TGACG	1849	5	-	Arabidopsis thaliana
rna-XM_002460609.2	Unnamed__4	CTCC	62	4	+	Petroselinum hortense
rna-XM_002460609.2	Unnamed__4	CTCC	94	4	-	Petroselinum hortense
rna-XM_002460609.2	Unnamed__4	CTCC	189	4	-	Petroselinum hortense
rna-XM_002460609.2	Unnamed__4	CTCC	334	4	+	Petroselinum hortense
rna-XM_002460609.2	Unnamed__4	CTCC	459	4	+	Petroselinum hortense
rna-XM_002460609.2	Unnamed__4	CTCC	496	4	-	Petroselinum hortense
rna-XM_002460609.2	Unnamed__4	CTCC	761	4	-	Petroselinum hortense
rna-XM_002460609.2	Unnamed__4	CTCC	1048	4	+	Petroselinum hortense
rna-XM_002460609.2	Unnamed__4	CTCC	1230	4	-	Petroselinum hortense
rna-XM_002460609.2	Unnamed__4	CTCC	1356	4	+	Petroselinum hortense
rna-XM_002460609.2	Unnamed__4	CTCC	1446	4	+	Petroselinum hortense
rna-XM_002460609.2	Unnamed__4	CTCC	1495	4	+	Petroselinum hortense
rna-XM_002460609.2	Unnamed__4	CTCC	1525	4	-	Petroselinum hortense
rna-XM_002460609.2	Unnamed__4	CTCC	1539	4	+	Petroselinum hortense
rna-XM_002460609.2	Unnamed__4	CTCC	1548	4	+	Petroselinum hortense
rna-XM_002460609.2	Unnamed__4	CTCC	1569	4	+	Petroselinum hortense
rna-XM_002460609.2	Unnamed__4	CTCC	1578	4	-	Petroselinum hortense
rna-XM_002460609.2	Unnamed__4	CTCC	1587	4	-	Petroselinum hortense
rna-XM_002460609.2	Unnamed__4	CTCC	1601	4	-	Petroselinum hortense
rna-XM_002460609.2	Unnamed__4	CTCC	1618	4	+	Petroselinum hortense
rna-XM_002460609.2	Unnamed__4	CTCC	1811	4	+	Petroselinum hortense
rna-XM_002460609.2	Unnamed__4	CTCC	1857	4	-	Petroselinum hortense
rna-XM_002460609.2	Unnamed__4	CTCC	1907	4	+	Petroselinum hortense
rna-XM_002460609.2	Unnamed__4	CTCC	1923	4	+	Petroselinum hortense
rna-XM_002460609.2	Unnamed__4	CTCC	1939	4	+	Petroselinum hortense
rna-XM_002460609.2	Unnamed__4	CTCC	1973	4	-	Petroselinum hortense
rna-XM_002460609.2	Unnamed__4	CTCC	1981	4	-	Petroselinum hortense
rna-XM_002460609.2	RY-element	CATGCATG	65	8	+	Helianthus annuus	cis-acting regulatory element involved in seed-specific regulation
rna-XM_002460609.2	CGTCA-motif	CGTCA	8	5	+	Hordeum vulgare	cis-acting regulatory element involved in the MeJA-responsiveness
rna-XM_002460609.2	CGTCA-motif	CGTCA	90	5	-	Hordeum vulgare	cis-acting regulatory element involved in the MeJA-responsiveness
rna-XM_002460609.2	CGTCA-motif	CGTCA	914	5	-	Hordeum vulgare	cis-acting regulatory element involved in the MeJA-responsiveness
rna-XM_002460609.2	CGTCA-motif	CGTCA	1532	5	-	Hordeum vulgare	cis-acting regulatory element involved in the MeJA-responsiveness
rna-XM_002460609.2	CGTCA-motif	CGTCA	1849	5	+	Hordeum vulgare	cis-acting regulatory element involved in the MeJA-responsiveness
rna-XM_002460609.2		motif_sequence	25	4	+	organism	short_function
rna-XM_002460609.2		motif_sequence	240	4	-	organism	short_function
rna-XM_002460609.2		motif_sequence	256	4	+	organism	short_function
rna-XM_002460609.2		motif_sequence	291	4	+	organism	short_function
rna-XM_002460609.2		motif_sequence	347	4	-	organism	short_function
rna-XM_002460609.2		motif_sequence	366	4	+	organism	short_function
rna-XM_002460609.2		motif_sequence	436	4	+	organism	short_function
rna-XM_002460609.2		motif_sequence	617	4	+	organism	short_function
rna-XM_002460609.2		motif_sequence	676	4	+	organism	short_function
rna-XM_002460609.2		motif_sequence	687	4	-	organism	short_function
rna-XM_002460609.2		motif_sequence	696	4	-	organism	short_function
rna-XM_002460609.2		motif_sequence	717	4	+	organism	short_function
rna-XM_002460609.2		motif_sequence	894	4	+	organism	short_function
rna-XM_002460609.2		motif_sequence	948	4	+	organism	short_function
rna-XM_002460609.2		motif_sequence	1206	4	+	organism	short_function
rna-XM_002460609.2		motif_sequence	1230	4	-	organism	short_function
rna-XM_002460609.2		motif_sequence	1247	4	-	organism	short_function
rna-XM_002460609.2		motif_sequence	1262	4	-	organism	short_function
rna-XM_002460609.2		motif_sequence	1288	4	+	organism	short_function
rna-XM_002460609.2		motif_sequence	1290	4	-	organism	short_function
rna-XM_002460609.2		motif_sequence	1441	4	+	organism	short_function
rna-XM_002460609.2		motif_sequence	1669	4	+	organism	short_function
rna-XM_002460609.2		motif_sequence	1727	4	+	organism	short_function
rna-XM_002460609.2		motif_sequence	1742	4	+	organism	short_function
rna-XM_002460609.2		motif_sequence	1921	4	+	organism	short_function
rna-XM_002460609.2	ABRE	ACGTG	1469	5	-	Arabidopsis thaliana	cis-acting element involved in the abscisic acid responsiveness
rna-XM_002460609.2	AT1-motif	AATTATTTTTTATT	31	13	+	Solanum tuberosum	part of a light responsive module
rna-XM_002460609.2	CCGTCC motif	CCGTCC	887	6	+	Nicotiana tabacum
rna-XM_002460609.2	CCGTCC motif	CCGTCC	1960	6	-	Nicotiana tabacum
rna-XM_002460609.2	CCGTCC motif	CCGTCC	1965	6	-	Nicotiana tabacum
rna-XM_002460609.2	CCGTCC motif	CCGTCC	1969	6	-	Nicotiana tabacum
rna-XM_002460609.2	MYB recognition site	CCGTTG	626	6	+	Arabidopsis thaliana
rna-XM_002460609.2	TGACG-motif	TGACG	8	5	-	Hordeum vulgare	cis-acting regulatory element involved in the MeJA-responsiveness
rna-XM_002460609.2	TGACG-motif	TGACG	90	5	+	Hordeum vulgare	cis-acting regulatory element involved in the MeJA-responsiveness
rna-XM_002460609.2	TGACG-motif	TGACG	914	5	+	Hordeum vulgare	cis-acting regulatory element involved in the MeJA-responsiveness
rna-XM_002460609.2	TGACG-motif	TGACG	1532	5	+	Hordeum vulgare	cis-acting regulatory element involved in the MeJA-responsiveness
rna-XM_002460609.2	TGACG-motif	TGACG	1849	5	-	Hordeum vulgare	cis-acting regulatory element involved in the MeJA-responsiveness
rna-XM_002460609.2	WRE3	CCACCT	1723	6	+	Pisum sativum
rna-XM_002460609.2	AT~TATA-box	TATATA	233	6	+	Arabidopsis thaliana
rna-XM_002460609.2	AT~TATA-box	TATATA	322	6	+	Arabidopsis thaliana
rna-XM_002460609.2	AT~TATA-box	TATATA	447	6	+	Arabidopsis thaliana
rna-XM_002460609.2	AT~TATA-box	TATATA	937	6	+	Arabidopsis thaliana
rna-XM_002460609.2	CCGTCC-box	CCGTCC	887	6	+	Petroselinum hortense
rna-XM_002460609.2	CCGTCC-box	CCGTCC	1960	6	-	Petroselinum hortense
rna-XM_002460609.2	CCGTCC-box	CCGTCC	1965	6	-	Petroselinum hortense
rna-XM_002460609.2	CCGTCC-box	CCGTCC	1969	6	-	Petroselinum hortense
rna-XM_002460609.2	Unnamed__1	CGTGG	1497	5	-	Zea mays
rna-XM_002460609.2	Unnamed__1	CGTGG	1541	5	-	Zea mays
rna-XM_002460609.2	Myb-binding site	CAACAG	342	6	-	Nicotiana tabacum
rna-XM_002460609.2	Myb-binding site	CAACAG	467	6	-	Nicotiana tabacum
[truncated: 1,605 more rows]
